# Supplementary material for: Pseudomonas phaseolicola preferentially modulates genes encoding leucine-rich repeat and malectin domains in the bean landrace G2333
Source: Planta. 2022 Jun 29;256(2):25. doi: 10.1007/s00425-022-03943-x (PMC9242968; doi:10.1007/s00425-022-03943-x)
Supplement: Supplementary file 4 — Supplementary file4 (XLSX 1777 KB) [file 425_2022_3943_MOESM4_ESM.xlsx]

## Sheet: Expressed genes
Table S1. All transcripts detected by the transcriptome analysis of the common bean genotype G2333 after 6 h and 12 h post-inoculation with mock or bacterial suspension. The 2% extreme Z-ratio values are highlighted in red and green, indicating negative and positive regulation, respectively. Pph = Pseudomonas syringae pv. phaseolicola, Avr CPM = average counts per million, FC = fold change.
Gene ID	Pph Avg Log2 CPM	Mock Avg Log2 CPM	Pph vs. Mock Log2 FC	Pph Z-Score	Mock Z-score	Pph vs. Mock Z-ratio
Phvul.010G135701.v2.1	0.178737	3.97641	-3.79768	-1.99676	-0.121324	-12.2172
Phvul.008G229400.v2.1	5.39611	8.82188	-3.42577	0.625358	2.34458	-11.1996
Phvul.007G135400.v2.1	5.45198	8.82944	-3.37746	0.653435	2.34842	-11.0417
Phvul.008G229500.v2.1	2.13444	5.39971	-3.26527	-1.01387	0.603006	-10.5329
Phvul.008G207900.v2.1	3.65046	6.76789	-3.11743	-0.251964	1.29928	-10.1053
Phvul.003G030200.v2.1	-1.11523	1.93154	-3.04677	-2.64708	-1.16198	-9.67443
Phvul.009G180501.v2.1	4.4511	7.08603	-2.63493	0.150418	1.46119	-8.53879
Phvul.006G107100.v2.1	1.94624	4.51669	-2.57045	-1.10846	0.153629	-8.22165
Phvul.002G239300.v2.1	0.841511	3.32147	-2.47996	-1.66367	-0.45463	-7.87608
Phvul.010G005800.v2.1	-1.51871	0.908232	-2.42694	-2.84985	-1.68274	-7.60294
Phvul.001G138800.v2.1	1.34917	3.7285	-2.37933	-1.40853	-0.247487	-7.56342
Phvul.008G128700.v2.1	3.33032	5.67129	-2.34096	-0.412854	0.741212	-7.51798
Phvul.001G168900.v2.1	-0.221499	2.14547	-2.36696	-2.19791	-1.05311	-7.45762
Phvul.002G074000.v2.1	0.0270495	2.26329	-2.23624	-2.07299	-0.993147	-7.03449
Phvul.009G060200.v2.1	-0.232897	1.91499	-2.14788	-2.20364	-1.1704	-6.73085
Phvul.003G082300.v2.1	2.36726	4.44329	-2.07603	-0.896866	0.116272	-6.59993
Phvul.007G192800.v2.1	2.69329	4.66271	-1.96942	-0.73301	0.227938	-6.25994
Phvul.008G157800.v2.1	-1.19601	0.797526	-1.99354	-2.68767	-1.73908	-6.17943
Phvul.005G001100.v2.1	-0.887721	1.09118	-1.9789	-2.53273	-1.58964	-6.14362
Phvul.002G144800.v2.1	0.0298916	1.99664	-1.96675	-2.07157	-1.12885	-6.1412
Phvul.010G053700.v2.1	-1.33719	0.611462	-1.94865	-2.75862	-1.83377	-6.02479
Phvul.008G092800.v2.1	-0.696532	1.20446	-1.90099	-2.43665	-1.53199	-5.89324
Phvul.001G176600.v2.1	5.32074	7.1461	-1.82536	0.587478	1.49176	-5.89077
Phvul.004G108600.v2.1	-0.609547	1.17999	-1.78953	-2.39293	-1.54445	-5.52731
Phvul.008G091400.v2.1	1.28165	2.99695	-1.7153	-1.44246	-0.61978	-5.35924
Phvul.002G217400.v2.1	0.838637	2.53999	-1.70136	-1.66511	-0.852328	-5.29474
Phvul.008G103900.v2.1	-0.46956	1.22432	-1.69388	-2.32258	-1.52189	-5.21598
Phvul.003G079800.v2.1	0.33867	2.01352	-1.67485	-1.91638	-1.12026	-5.18623
Phvul.009G104850.v2.1	-0.888301	0.791743	-1.68004	-2.53303	-1.74203	-5.15283
Phvul.002G162500.v2.1	0.307276	1.93142	-1.62414	-1.93216	-1.16204	-5.01683
Phvul.009G207800.v2.1	1.66541	3.25739	-1.59199	-1.2496	-0.487238	-4.96628
Phvul.011G206100.v2.1	0.757141	2.35429	-1.59715	-1.70607	-0.946834	-4.94591
Phvul.007G034500.v2.1	0.0417581	1.62996	-1.5882	-2.0656	-1.31545	-4.88673
Phvul.010G040600.v2.1	1.95975	3.46478	-1.50503	-1.10167	-0.381697	-4.69015
Phvul.009G191900.v2.1	-0.636029	0.89086	-1.52689	-2.40624	-1.69159	-4.6555
Phvul.003G076900.v2.1	2.04678	3.53957	-1.49278	-1.05793	-0.343639	-4.65313
Phvul.004G068000.v2.1	0.296444	1.7959	-1.49946	-1.9376	-1.231	-4.60304
Phvul.006G075400.v2.1	-0.852818	0.657862	-1.51068	-2.51519	-1.81016	-4.59282
Phvul.004G068300.v2.1	1.65325	3.12369	-1.47044	-1.25571	-0.55528	-4.56281
Phvul.009G144100.v2.1	2.98519	4.43284	-1.44765	-0.586308	0.110957	-4.54222
Phvul.004G123600.v2.1	0.961335	2.43318	-1.47185	-1.60345	-0.906687	-4.53893
Phvul.006G012501.v2.1	0.22881	1.70433	-1.47552	-1.97159	-1.2776	-4.52088
Phvul.010G135800.v2.1	-0.25374	1.22642	-1.48016	-2.21411	-1.52082	-4.51635
Phvul.007G276500.v2.1	8.31594	9.66613	-1.35019	2.09279	2.77422	-4.43907
Phvul.011G182900.v2.1	1.58416	3.01474	-1.43058	-1.29043	-0.610725	-4.42784
Phvul.003G059000.v2.1	0.880576	2.31633	-1.43575	-1.64403	-0.966154	-4.41594
Phvul.009G089300.v2.1	0.821269	2.25505	-1.43378	-1.67384	-0.997341	-4.40694
Phvul.009G253400.v2.1	0.746649	2.17034	-1.42369	-1.71134	-1.04045	-4.37041
Phvul.001G165266.v2.1	1.04922	2.45231	-1.40309	-1.55928	-0.896953	-4.31461
Phvul.005G122600.v2.1	-0.594105	0.817718	-1.41182	-2.38517	-1.72881	-4.27576
Phvul.003G080100.v2.1	2.1099	3.48044	-1.37054	-1.02621	-0.373727	-4.25048
Phvul.003G061600.v2.1	4.38897	5.72432	-1.33535	0.119193	0.768199	-4.22785
Phvul.L002446.v2.1	-0.132616	1.25834	-1.39095	-2.15324	-1.50457	-4.22562
Phvul.006G107300.v2.1	7.1424	8.43971	-1.29732	1.50299	2.15009	-4.21538
Phvul.007G276300.v2.1	0.712122	2.08724	-1.37512	-1.72869	-1.08274	-4.20798
Phvul.008G179200.v2.1	0.355581	1.71454	-1.35896	-1.90788	-1.27241	-4.13968
Phvul.004G042600.v2.1	0.00911067	1.363	-1.35389	-2.08201	-1.45131	-4.10858
Phvul.002G228700.v2.1	1.56031	2.89364	-1.33333	-1.30242	-0.672357	-4.10444
Phvul.008G001600.v2.1	1.43649	2.76855	-1.33206	-1.36465	-0.736017	-4.09512
Phvul.008G087000.v2.1	7.13867	8.38824	-1.24957	1.50112	2.12389	-4.05691
Phvul.006G028300.v2.1	-0.11174	1.22644	-1.33818	-2.14275	-1.52081	-4.05153
Phvul.003G152200.v2.1	0.518495	1.84681	-1.32832	-1.82601	-1.20509	-4.04484
Phvul.007G064100.v2.1	1.6066	2.92036	-1.31376	-1.27916	-0.658758	-4.04148
Phvul.001G265600.v2.1	0.275587	1.60193	-1.32634	-1.94809	-1.32972	-4.02826
Phvul.002G240800.v2.1	-0.274441	1.05263	-1.32707	-2.22451	-1.60926	-4.00798
Phvul.004G138500.v2.1	3.54069	4.81218	-1.27148	-0.307128	0.304003	-3.98111
Phvul.008G212700.v2.1	0.416531	1.7259	-1.30937	-1.87725	-1.26663	-3.9778
Phvul.008G140500.v2.1	2.47259	3.75494	-1.28235	-0.843927	-0.23403	-3.97307
Phvul.009G066300.v2.1	0.736402	2.04011	-1.30371	-1.71649	-1.10672	-3.97224
Phvul.011G017700.v2.1	1.35546	2.64679	-1.29134	-1.40537	-0.797977	-3.95678
Phvul.003G271800.v2.1	6.1165	7.34749	-1.23099	0.987405	1.59424	-3.95316
Phvul.003G052000.v2.1	6.21501	7.44279	-1.22778	1.03691	1.64275	-3.94659
Phvul.003G160300.v2.1	0.849082	2.13738	-1.28829	-1.65986	-1.05722	-3.92579
Phvul.011G107700.v2.1	6.83639	8.0401	-1.20371	1.3492	1.94672	-3.89242
Phvul.009G127000.v2.1	2.67716	3.93152	-1.25436	-0.741116	-0.14417	-3.88871
Phvul.001G091600.v2.1	2.44019	3.69305	-1.25286	-0.860213	-0.265528	-3.87398
Phvul.006G130400.v2.1	1.9033	3.16128	-1.25798	-1.13004	-0.536151	-3.86879
Phvul.008G034200.v2.1	0.858955	2.12694	-1.26798	-1.6549	-1.06254	-3.85886
Phvul.006G169400.v2.1	0.656677	1.91692	-1.26024	-1.75656	-1.16942	-3.82485
Phvul.011G107000.v2.1	4.19875	5.41414	-1.21539	0.0235953	0.610346	-3.82229
Phvul.002G072700.v2.1	-0.396941	0.872374	-1.26932	-2.28608	-1.70099	-3.81146
Phvul.007G186800.v2.1	2.30276	3.53689	-1.23413	-0.929281	-0.345	-3.80621
Phvul.011G014000.v2.1	0.66341	1.91596	-1.25255	-1.75318	-1.16991	-3.79962
Phvul.008G016500.v2.1	-0.157247	1.105	-1.26225	-2.16562	-1.58261	-3.79791
Phvul.008G268200.v2.1	-0.0977555	1.16309	-1.26085	-2.13572	-1.55305	-3.79572
Phvul.010G010200.v2.1	-0.470528	0.79482	-1.26535	-2.32306	-1.74046	-3.79527
Phvul.004G021200.v2.1	6.7414	7.91447	-1.17307	1.30146	1.88279	-3.78694
Phvul.011G016200.v2.1	-0.269128	0.990779	-1.25991	-2.22185	-1.64074	-3.78554
Phvul.009G096400.v2.1	0.137532	1.39127	-1.25374	-2.01747	-1.43692	-3.78186
Phvul.011G092500.v2.1	0.498818	1.74801	-1.24919	-1.8359	-1.25537	-3.78171
Phvul.001G137900.v2.1	0.761561	2.00388	-1.24232	-1.70385	-1.12516	-3.76976
Phvul.011G045800.v2.1	-0.531892	0.726462	-1.25835	-2.3539	-1.77525	-3.76955
Phvul.011G117500.v2.1	0.516252	1.75515	-1.23889	-1.82713	-1.25174	-3.74828
Phvul.002G219100.v2.1	0.0188136	1.26183	-1.24301	-2.07713	-1.5028	-3.74141
Phvul.010G062100.v2.1	-0.165714	1.07286	-1.23857	-2.16987	-1.59896	-3.71908
Phvul.006G151500.v2.1	0.950709	2.17151	-1.2208	-1.60879	-1.03985	-3.70622
Phvul.004G161700.v2.1	-0.510371	0.728217	-1.23859	-2.34309	-1.77436	-3.70491
Phvul.005G054000.v2.1	2.65746	3.8506	-1.19313	-0.751016	-0.185353	-3.68492
Phvul.003G260000.v2.1	1.12994	2.33868	-1.20874	-1.51871	-0.954776	-3.67364
Phvul.009G226600.v2.1	4.51037	5.67517	-1.1648	0.180204	0.743186	-3.66745
Phvul.007G216700.v2.1	3.32664	4.50451	-1.17787	-0.414707	0.147428	-3.66194
Phvul.005G025900.v2.1	3.07131	4.24459	-1.17327	-0.543026	0.0151523	-3.63617
Phvul.008G169800.v2.1	3.09367	4.26559	-1.17192	-0.531789	0.0258419	-3.6326
Phvul.010G013000.v2.1	3.20673	4.37498	-1.16825	-0.474972	0.0815081	-3.6251
Phvul.001G156900.v2.1	9.32195	10.4038	-1.08182	2.59838	3.14961	-3.59089
Phvul.006G057400.v2.1	4.04364	5.18682	-1.14319	-0.0543617	0.494663	-3.57654
Phvul.008G013300.v2.1	2.41735	3.57441	-1.15706	-0.87169	-0.325905	-3.55543
Phvul.007G181600.v2.1	2.67589	3.82538	-1.14949	-0.741756	-0.198184	-3.54101
Phvul.001G209400.v2.1	4.67135	5.7946	-1.12325	0.261112	0.803966	-3.53634
Phvul.010G125400.v2.1	0.898938	2.0687	-1.16976	-1.63481	-1.09218	-3.53487
Phvul.003G151700.v2.1	4.73807	5.85888	-1.12082	0.29464	0.836681	-3.53104
Phvul.007G026900.v2.1	0.594963	1.76496	-1.17	-1.78758	-1.24675	-3.52314
Phvul.010G012900.v2.1	6.30824	7.40566	-1.09742	1.08377	1.62385	-3.51827
Phvul.006G079600.v2.1	0.0952712	1.26575	-1.17047	-2.03871	-1.5008	-3.50409
Phvul.005G054100.v2.1	5.16133	6.2665	-1.10517	0.507364	1.04412	-3.49663
Phvul.002G062300.v2.1	0.45572	1.61517	-1.15945	-1.85756	-1.32298	-3.4824
Phvul.004G066900.v2.1	0.261436	1.42206	-1.16063	-1.9552	-1.42125	-3.47829
Phvul.004G049600.v2.1	3.59398	4.71257	-1.11859	-0.280347	0.253315	-3.47646
Phvul.004G092100.v2.1	-0.121019	1.03714	-1.15816	-2.14741	-1.61714	-3.45433
Phvul.009G032300.v2.1	1.68688	2.82244	-1.13557	-1.23881	-0.708589	-3.45403
Phvul.002G009900.v2.1	2.27113	3.3977	-1.12657	-0.945175	-0.415835	-3.4483
Phvul.007G276200.v2.1	2.02914	3.1581	-1.12895	-1.06679	-0.537771	-3.44623
Phvul.004G063900.v2.1	3.31605	4.42471	-1.10866	-0.420029	0.106816	-3.43205
Phvul.003G131400.v2.1	5.66436	6.74234	-1.07798	0.76017	1.28628	-3.42725
Phvul.008G015200.v2.1	4.03755	5.13253	-1.09498	-0.0574181	0.467035	-3.41646
Phvul.010G013100.v2.1	3.03454	4.13991	-1.10537	-0.56151	-0.0381209	-3.40953
Phvul.010G134900.v2.1	9.74507	10.7658	-1.02074	2.81103	3.33386	-3.40587
Phvul.006G154700.v2.1	0.838575	1.96872	-1.13015	-1.66514	-1.14305	-3.40107
Phvul.008G137100.v2.1	2.32073	3.43083	-1.1101	-0.920251	-0.398977	-3.39575
Phvul.006G208400.v2.1	0.715813	1.84462	-1.12881	-1.72684	-1.20621	-3.39155
Phvul.009G217500.v2.1	0.308671	1.43729	-1.12862	-1.93146	-1.4135	-3.37414
Phvul.008G210100.v2.1	3.54656	4.63274	-1.08618	-0.304179	0.212685	-3.36703
Phvul.004G129700.v2.1	2.99179	4.08476	-1.09297	-0.582991	-0.0661857	-3.36665
Phvul.006G110400.v2.1	2.18983	3.29033	-1.10051	-0.986038	-0.470474	-3.35856
Phvul.005G111500.v2.1	1.12539	2.23914	-1.11375	-1.521	-1.00544	-3.35855
Phvul.002G014100.v2.1	3.47041	4.55367	-1.08327	-0.342451	0.172449	-3.35424
Phvul.001G091700.v2.1	0.548906	1.66551	-1.11661	-1.81072	-1.29736	-3.34422
Phvul.003G264400.v2.1	4.53641	5.59606	-1.05965	0.193295	0.702927	-3.31992
Phvul.001G151400.v2.1	0.761956	1.86727	-1.10532	-1.70365	-1.19468	-3.31559
Phvul.008G097600.v2.1	2.95286	4.0249	-1.07204	-0.602559	-0.0966496	-3.29567
Phvul.007G220700.v2.1	3.11608	4.18053	-1.06445	-0.520526	-0.0174463	-3.27723
Phvul.008G248000.v2.1	1.43095	2.50763	-1.07668	-1.36743	-0.8688	-3.24825
Phvul.008G207800.v2.1	2.46946	3.53154	-1.06207	-0.8455	-0.347724	-3.24268
Phvul.008G140800.v2.1	3.03966	4.0945	-1.05485	-0.558935	-0.0612258	-3.24225
Phvul.003G079900.v2.1	2.12093	3.18641	-1.06548	-1.02066	-0.523362	-3.23959
Phvul.011G034200.v2.1	1.64737	2.7177	-1.07033	-1.25866	-0.761892	-3.23615
Phvul.004G055800.v2.1	0.335178	1.41982	-1.08464	-1.91814	-1.42239	-3.22944
Phvul.011G045300.v2.1	2.99569	4.03208	-1.03639	-0.581031	-0.0929928	-3.17925
Phvul.001G228800.v2.1	0.764947	1.82543	-1.06048	-1.70215	-1.21597	-3.16708
Phvul.003G047800.v2.1	4.71161	5.72184	-1.01023	0.281345	0.766938	-3.16332
Phvul.002G313000.v2.1	2.00594	3.04867	-1.04273	-1.07845	-0.593457	-3.15943
Phvul.008G023501.v2.1	0.742354	1.79857	-1.05622	-1.7135	-1.22964	-3.152
Phvul.008G112200.v2.1	2.63749	3.66404	-1.02655	-0.761055	-0.280293	-3.13184
Phvul.005G174500.v2.1	2.29753	3.32491	-1.02737	-0.931908	-0.45288	-3.12055
Phvul.001G258900.v2.1	1.43509	2.47252	-1.03742	-1.36535	-0.886668	-3.11828
Phvul.009G074300.v2.1	0.10703	1.15796	-1.05093	-2.0328	-1.55566	-3.10825
Phvul.011G212100.v2.1	1.48384	2.51645	-1.03261	-1.34085	-0.864309	-3.10434
Phvul.008G275400.v2.1	1.68743	2.71605	-1.02862	-1.23853	-0.762732	-3.0995
Phvul.006G034000.v2.1	5.63146	6.60813	-0.976677	0.743635	1.21798	-3.09004
Phvul.003G163950.v2.1	4.94155	5.92519	-0.983645	0.396905	0.870426	-3.08468
Phvul.002G083600.v2.1	5.97849	6.94836	-0.969864	0.918048	1.39112	-3.08178
Phvul.002G197800.v2.1	4.23504	5.22503	-0.989986	0.0418345	0.514107	-3.07655
Phvul.008G123000.v2.1	2.47479	3.48652	-1.01173	-0.842823	-0.370632	-3.07601
Phvul.008G175500.v2.1	0.927682	1.95837	-1.03068	-1.62036	-1.14832	-3.075
Phvul.004G129600.v2.1	6.90557	7.85881	-0.953247	1.38397	1.85446	-3.06494
Phvul.L001937.v2.1	3.57695	4.57083	-0.993883	-0.288907	0.181181	-3.06231
Phvul.002G313300.v2.1	0.33867	1.36989	-1.03122	-1.91638	-1.4478	-3.05248
Phvul.003G199500.v2.1	0.0160343	1.05119	-1.03516	-2.07853	-1.60999	-3.05221
Phvul.005G038300.v2.1	0.838575	1.86094	-1.02237	-1.66514	-1.1979	-3.04375
Phvul.006G208300.v2.1	6.9924	7.93356	-0.941157	1.42761	1.8925	-3.02844
Phvul.006G068300.v2.1	-0.247755	0.781201	-1.02896	-2.2111	-1.74739	-3.02077
Phvul.010G047000.v2.1	0.892382	1.90391	-1.01153	-1.6381	-1.17604	-3.01003
Phvul.003G095400.v2.1	1.13109	2.13738	-1.00628	-1.51813	-1.05722	-3.0025
Phvul.008G047700.v2.1	3.38951	4.36758	-0.978063	-0.383108	0.0777424	-3.00213
Phvul.003G296900.v2.1	2.07268	3.06594	-0.993262	-1.04492	-0.584671	-2.99819
Phvul.004G137600.v2.1	7.76265	8.6841	-0.921448	1.81472	2.27445	-2.99488
Phvul.002G165800.v2.1	0.741663	1.75009	-1.00842	-1.71385	-1.25432	-2.99353
Phvul.011G118100.v2.1	0.323046	1.33398	-1.01093	-1.92423	-1.46608	-2.98457
Phvul.004G049500.v2.1	2.98293	3.95691	-0.973975	-0.587444	-0.13125	-2.9718
Phvul.008G211800.v2.1	7.32615	8.24174	-0.915593	1.59534	2.04934	-2.95747
Phvul.001G108101.v2.1	2.71978	3.69252	-0.972745	-0.7197	-0.265799	-2.95687
Phvul.002G237800.v2.1	0.787682	1.78366	-0.995976	-1.69072	-1.23723	-2.95416
Phvul.004G041400.v2.1	0.149722	1.15256	-1.00284	-2.01134	-1.55841	-2.95058
Phvul.L001623.v2.1	2.60892	3.58113	-0.972215	-0.775415	-0.322485	-2.95054
Phvul.005G080600.v2.1	6.25172	7.17848	-0.926762	1.05536	1.50824	-2.95016
Phvul.003G187200.v2.1	0.958326	1.94614	-0.987817	-1.60496	-1.15454	-2.93415
Phvul.001G089800.v2.1	4.77211	5.71121	-0.939106	0.311748	0.761529	-2.93003
Phvul.006G060900.v2.1	4.80617	5.74377	-0.937602	0.328865	0.778098	-2.92645
Phvul.003G254400.v2.1	1.57236	2.54441	-0.972048	-1.29636	-0.850083	-2.90721
Phvul.005G005400.v2.1	0.789854	1.76947	-0.979615	-1.68963	-1.24445	-2.90001
Phvul.005G036132.v2.1	1.60238	2.57067	-0.968294	-1.28128	-0.836718	-2.896
Phvul.006G139700.v2.1	2.76296	3.71116	-0.948198	-0.697997	-0.256314	-2.87727
Phvul.005G001000.v2.1	7.92512	8.8088	-0.883674	1.89637	2.33792	-2.87636
Phvul.001G144900.v2.1	0.800785	1.77251	-0.971725	-1.68413	-1.24291	-2.8743
Phvul.006G173000.v2.1	-0.27526	0.707913	-0.983173	-2.22493	-1.78469	-2.86786
Phvul.007G040400.v2.1	2.82963	3.7702	-0.940571	-0.664489	-0.226266	-2.85474
Phvul.002G153600.v2.1	6.91319	7.80225	-0.889065	1.3878	1.82568	-2.85248
Phvul.008G026300.v2.1	3.13364	4.06802	-0.93439	-0.511705	-0.0747014	-2.84679
Phvul.011G189900.v2.1	3.18208	4.11498	-0.932903	-0.487358	-0.0508041	-2.84386
Phvul.011G079200.v2.1	-0.290919	0.682963	-0.973882	-2.2328	-1.79739	-2.83641
Phvul.008G158600.v2.1	0.890471	1.8473	-0.956825	-1.63906	-1.20485	-2.82861
Phvul.002G308000.v2.1	0.840812	1.79703	-0.956217	-1.66402	-1.23043	-2.82454
Phvul.001G086200.v2.1	1.19654	2.14722	-0.950684	-1.48524	-1.05221	-2.82088
Phvul.001G025800.v2.1	5.67408	6.5687	-0.894614	0.765059	1.19791	-2.81975
Phvul.006G145300.v2.1	2.36069	3.29502	-0.934326	-0.900166	-0.468091	-2.81468
Phvul.011G182000.v2.1	1.28706	2.23349	-0.946428	-1.43974	-1.00831	-2.81051
Phvul.005G156800.v2.1	9.79398	10.6318	-0.837775	2.83561	3.26563	-2.80131
Phvul.005G159400.v2.1	1.19207	2.13436	-0.942284	-1.48748	-1.05876	-2.79285
Phvul.010G069500.v2.1	4.10803	5.01216	-0.904133	-0.021999	0.405778	-2.78669
Phvul.007G222400.v2.1	2.80626	3.7251	-0.918841	-0.676235	-0.249218	-2.78173
Phvul.008G032501.v2.1	1.28851	2.2262	-0.937692	-1.43902	-1.01202	-2.7816
Phvul.010G041400.v2.1	-0.488424	0.470546	-0.95897	-2.33206	-1.90549	-2.77882
Phvul.005G124400.v2.1	2.66327	3.57812	-0.914848	-0.748096	-0.324017	-2.7626
Phvul.007G105400.v2.1	-0.221314	0.729297	-0.950611	-2.19781	-1.77381	-2.76213
Phvul.007G075500.v2.1	-0.0238705	0.922301	-0.946172	-2.09858	-1.67559	-2.75556
Phvul.007G135800.v2.1	5.06251	5.94244	-0.879931	0.457697	0.879204	-2.74584
Phvul.006G121500.v2.1	1.84184	2.76037	-0.918533	-1.16093	-0.740176	-2.74092
Phvul.003G258300.v2.1	4.18277	5.07141	-0.888642	0.0155642	0.435931	-2.73841
Phvul.007G167300.v2.1	4.64569	5.52613	-0.880443	0.248214	0.667341	-2.73034
Phvul.005G156900.v2.1	11.7309	12.5213	-0.790364	3.80907	4.22723	-2.72405
Phvul.009G187800.v2.1	3.63131	4.52162	-0.890317	-0.261588	0.156139	-2.72121
Phvul.004G175200.v2.1	-0.115858	0.817718	-0.933575	-2.14482	-1.72881	-2.71001
Phvul.007G198000.v2.1	0.319893	1.24804	-0.928146	-1.92582	-1.50981	-2.70999
Phvul.005G159200.v2.1	1.21913	2.12976	-0.910631	-1.47389	-1.0611	-2.68903
Phvul.008G075000.v2.1	6.11376	6.96275	-0.848994	0.986026	1.39845	-2.68665
Phvul.009G114175.v2.1	-0.0872706	0.837938	-0.925209	-2.13045	-1.71852	-2.68345
Phvul.002G281200.v2.1	0.625296	1.54096	-0.915667	-1.77233	-1.36074	-2.68122
Phvul.003G027200.v2.1	-0.105266	0.818948	-0.924214	-2.13949	-1.72818	-2.67941
Phvul.006G181500.v2.1	0.0263206	0.948632	-0.922311	-2.07336	-1.66219	-2.67853
Phvul.002G307800.v2.1	2.85022	3.73681	-0.886585	-0.654141	-0.243261	-2.67661
Phvul.011G097900.v2.1	1.69564	2.59557	-0.899934	-1.2344	-0.824043	-2.67323
Phvul.006G125000.v2.1	3.28353	4.16149	-0.877959	-0.436372	-0.0271367	-2.66589
Phvul.005G054200.v2.1	3.42389	4.29935	-0.875458	-0.365831	0.0430199	-2.6634
Phvul.001G201000.v2.1	4.81963	5.67724	-0.857602	0.335635	0.744239	-2.66179
Phvul.008G032551.v2.1	1.43321	2.33257	-0.89936	-1.36629	-0.957888	-2.6605
Phvul.001G208000.v2.1	2.05958	2.94966	-0.890081	-1.0515	-0.643846	-2.65558
Phvul.005G039200.v2.1	5.43182	6.27957	-0.847746	0.643305	1.05077	-2.65437
Phvul.002G328104.v2.1	0.525588	1.433	-0.907411	-1.82244	-1.41569	-2.64974
Phvul.007G076200.v2.1	6.37369	7.20727	-0.833579	1.11666	1.52289	-2.64627
Phvul.011G212200.v2.1	0.780426	1.68331	-0.902885	-1.69437	-1.2883	-2.64525
Phvul.011G057900.v2.1	-0.121019	0.791487	-0.912507	-2.14741	-1.74216	-2.63995
Phvul.001G138500.v2.1	2.9953	3.869	-0.873703	-0.581229	-0.175986	-2.63989
Phvul.003G136900.v2.1	-0.546446	0.371315	-0.917761	-2.36122	-1.95599	-2.63981
Phvul.011G119800.v2.1	1.9002	2.78499	-0.884791	-1.1316	-0.727647	-2.63146
Phvul.003G044600.v2.1	1.86744	2.75199	-0.884557	-1.14806	-0.744441	-2.62934
Phvul.007G040600.v2.1	5.71656	6.54909	-0.832525	0.786406	1.18793	-2.61566
Phvul.002G022400.v2.1	-0.0212613	0.881897	-0.903158	-2.09727	-1.69615	-2.61307
Phvul.001G186100.v2.1	9.75201	10.533	-0.780981	2.81452	3.21537	-2.61129
Phvul.002G008300.v2.1	2.63898	3.50318	-0.864206	-0.760307	-0.362154	-2.5937
Phvul.007G041400.v2.1	2.25401	3.12294	-0.868926	-0.953781	-0.555664	-2.59347
Phvul.008G115200.v2.1	4.06674	4.90821	-0.841474	-0.0427509	0.352877	-2.57726
Phvul.002G076400.v2.1	1.93366	2.80013	-0.866475	-1.11478	-0.719941	-2.57212
Phvul.003G286400.v2.1	1.38111	2.25437	-0.873261	-1.39248	-0.997683	-2.57182
Phvul.009G061325.v2.1	6.91045	7.71332	-0.80287	1.38643	1.78042	-2.56661
Phvul.005G032700.v2.1	5.33547	6.15645	-0.820976	0.594881	0.988113	-2.56165
Phvul.009G055400.v2.1	3.55749	4.4004	-0.842905	-0.298684	0.0944468	-2.56099
Phvul.L001624.v2.1	1.35523	2.21737	-0.862144	-1.40549	-1.01651	-2.5339
Phvul.002G190300.v2.1	3.58504	4.41932	-0.834282	-0.284842	0.104075	-2.53354
Phvul.003G217800.v2.1	6.18327	6.98474	-0.801471	1.02096	1.40964	-2.53197
Phvul.002G021400.v2.1	0.258393	1.13318	-0.874786	-1.95673	-1.56827	-2.53055
Phvul.003G124700.v2.1	1.72901	2.58423	-0.855217	-1.21763	-0.829817	-2.52636
Phvul.001G083000.v2.1	3.20937	4.0455	-0.836129	-0.473643	-0.0861657	-2.52416
Phvul.003G205300.v2.1	1.76941	2.62205	-0.852638	-1.19733	-0.810572	-2.51947
Phvul.006G201700.v2.1	-0.342356	0.536038	-0.878394	-2.25865	-1.87216	-2.51772
Phvul.004G151100.v2.1	3.75459	4.58119	-0.826601	-0.199631	0.186451	-2.51507
Phvul.008G156900.v2.1	2.90394	3.73927	-0.835335	-0.627145	-0.242006	-2.50892
Phvul.006G028900.v2.1	3.87092	4.69408	-0.823158	-0.141163	0.243903	-2.50845
Phvul.002G321400.v2.1	6.03003	6.8257	-0.795673	0.943947	1.3287	-2.50642
Phvul.003G214600.v2.1	5.39857	6.19789	-0.799321	0.626592	1.0092	-2.49246
Phvul.003G146400.v2.1	1.20982	2.06127	-0.851445	-1.47856	-1.09596	-2.49243
Phvul.005G024100.v2.1	4.22669	5.03945	-0.812761	0.0376363	0.419665	-2.48867
Phvul.010G162400.v2.1	2.50829	3.34197	-0.833678	-0.825988	-0.444199	-2.48711
Phvul.003G284500.v2.1	2.21484	3.04961	-0.834769	-0.973469	-0.592983	-2.47862
Phvul.011G095400.v2.1	4.34324	5.15085	-0.807609	0.0962097	0.476355	-2.47639
Phvul.001G239900.v2.1	-0.445492	0.421544	-0.867037	-2.31048	-1.93042	-2.47582
Phvul.003G035400.v2.1	6.26329	7.04359	-0.780295	1.06118	1.43959	-2.46507
Phvul.011G014100.v2.1	1.15168	1.9939	-0.84222	-1.50778	-1.13024	-2.45945
Phvul.003G191200.v2.1	6.98189	7.74979	-0.767891	1.42233	1.79898	-2.4536
Phvul.006G083700.v2.1	0.894513	1.73632	-0.841804	-1.63703	-1.26133	-2.44746
Phvul.002G106000.v2.1	2.06478	2.8916	-0.826826	-1.04889	-0.673393	-2.44609
Phvul.002G009500.v2.1	3.3182	4.12862	-0.810418	-0.418946	-0.043864	-2.44341
Phvul.002G012100.v2.1	5.35887	6.14124	-0.782364	0.606642	0.980373	-2.43461
Phvul.009G196500.v2.1	4.72652	5.51656	-0.790041	0.288838	0.662471	-2.43397
Phvul.005G104600.v2.1	3.65793	4.46087	-0.80294	-0.248206	0.125223	-2.43264
Phvul.004G035200.v2.1	2.52005	3.33683	-0.816777	-0.820076	-0.446813	-2.43156
Phvul.002G051100.v2.1	4.2131	5.00871	-0.795609	0.0308051	0.404019	-2.43124
Phvul.001G031000.v2.1	3.71361	4.51423	-0.80062	-0.220226	0.152375	-2.42725
Phvul.004G007400.v2.1	1.00148	1.83502	-0.833546	-1.58327	-1.21109	-2.42449
Phvul.002G094900.v2.1	-0.115858	0.730641	-0.846499	-2.14482	-1.77312	-2.42133
Phvul.002G212100.v2.1	0.451831	1.28888	-0.83705	-1.85951	-1.48903	-2.41343
Phvul.003G104500.v2.1	4.08681	4.87655	-0.789746	-0.0326656	0.336764	-2.40659
Phvul.011G064100.v2.1	3.653	4.44795	-0.794944	-0.250684	0.118644	-2.40593
Phvul.009G230400.v2.1	0.292185	1.12894	-0.836755	-1.93974	-1.57042	-2.40587
Phvul.006G189400.v2.1	2.24162	3.05254	-0.810923	-0.96001	-0.59149	-2.40066
Phvul.008G229100.v2.1	-0.180654	0.660086	-0.840741	-2.17738	-1.80903	-2.39957
Phvul.002G230700.v2.1	0.575388	1.40649	-0.831101	-1.79741	-1.42918	-2.39881
Phvul.010G006700.v2.1	4.20346	4.98896	-0.785506	0.0259601	0.393972	-2.39735
Phvul.010G104900.v2.1	1.14333	1.96654	-0.823204	-1.51198	-1.14417	-2.39606
Phvul.001G246700.v2.1	1.26542	2.08708	-0.821665	-1.45062	-1.08282	-2.396
Phvul.002G002000.v2.1	5.46144	6.23017	-0.768728	0.658192	1.02563	-2.39363
Phvul.001G266100.v2.1	1.07524	1.89805	-0.822803	-1.5462	-1.17902	-2.39192
Phvul.011G056500.v2.1	11.5212	12.2132	-0.691962	3.70367	4.07043	-2.38918
Phvul.001G103200.v2.1	1.56031	2.37569	-0.815384	-1.30242	-0.935943	-2.38734
Phvul.003G286300.v2.1	0.817714	1.64147	-0.823756	-1.67563	-1.30959	-2.38446
Phvul.007G204700.v2.1	1.44069	2.25519	-0.814502	-1.36254	-0.997267	-2.37948
Phvul.002G033500.v2.1	1.45963	2.27152	-0.811897	-1.35302	-0.988956	-2.37163
Phvul.001G087300.v2.1	2.03984	2.84444	-0.804599	-1.06142	-0.697394	-2.37137
Phvul.009G194100.v2.1	5.54839	6.309	-0.760609	0.701887	1.06575	-2.37031
Phvul.001G141000.v2.1	1.58343	2.39329	-0.809862	-1.2908	-0.926988	-2.36999
Phvul.002G275400.v2.1	0.812384	1.63178	-0.819392	-1.67831	-1.31453	-2.36977
Phvul.008G116600.v2.1	0.893351	1.71096	-0.817611	-1.63761	-1.27423	-2.3672
Phvul.006G117800.v2.1	2.33008	3.12522	-0.79514	-0.915552	-0.554504	-2.35199
Phvul.002G221600.v2.1	3.47741	4.25713	-0.779716	-0.338932	0.021534	-2.3482
Phvul.009G240100.v2.1	-0.0172401	0.805927	-0.823167	-2.09525	-1.73481	-2.34805
Phvul.003G278400.v2.1	-0.116469	0.70722	-0.823689	-2.14512	-1.78504	-2.34569
Phvul.008G142713.v2.1	0.115184	0.935377	-0.820193	-2.0287	-1.66893	-2.34366
Phvul.009G155700.v2.1	6.05265	6.79894	-0.746288	0.955315	1.31508	-2.34364
Phvul.003G047100.v2.1	6.59155	7.33087	-0.739323	1.22615	1.58579	-2.34278
Phvul.003G047200.v2.1	5.88798	6.63592	-0.747943	0.872557	1.23212	-2.34233
Phvul.001G256900.v2.1	3.02284	3.8055	-0.782665	-0.567389	-0.208301	-2.33922
Phvul.001G004000.v2.1	3.14078	3.92094	-0.780159	-0.508114	-0.149555	-2.33578
Phvul.002G041800.v2.1	2.68882	3.47332	-0.784502	-0.73526	-0.377353	-2.33153
Phvul.007G091400.v2.1	3.76125	4.53239	-0.771143	-0.196282	0.161619	-2.33149
Phvul.002G229900.v2.1	6.32406	7.06305	-0.738985	1.09172	1.44949	-2.33062
Phvul.008G260700.v2.1	4.49472	5.25612	-0.7614	0.172341	0.529929	-2.32945
Phvul.001G182100.v2.1	3.65634	4.42773	-0.771389	-0.249008	0.108354	-2.32797
Phvul.009G234700.v2.1	6.05949	6.80014	-0.740654	0.958753	1.3157	-2.32524
Phvul.011G185500.v2.1	2.98293	3.76149	-0.778561	-0.587447	-0.2307	-2.32397
Phvul.010G044100.v2.1	6.50439	7.23815	-0.733757	1.18235	1.5386	-2.32073
Phvul.009G039400.v2.1	3.27092	4.04405	-0.77313	-0.44271	-0.0869039	-2.31784
Phvul.L006343.v2.1	0.791364	1.59471	-0.803344	-1.68887	-1.33339	-2.3157
Phvul.009G047000.v2.1	3.66739	4.43355	-0.766162	-0.243455	0.111317	-2.3111
Phvul.007G207200.v2.1	6.31853	7.05151	-0.732989	1.08894	1.44362	-2.31052
Phvul.005G056600.v2.1	0.661238	1.46395	-0.802713	-1.75427	-1.39994	-2.30824
Phvul.008G190900.v2.1	0.367574	1.17388	-0.806303	-1.90185	-1.54756	-2.30802
Phvul.006G140100.v2.1	3.77149	4.53423	-0.762743	-0.191136	0.162555	-2.30406
Phvul.006G080600.v2.1	2.93702	3.70774	-0.770723	-0.610518	-0.258052	-2.29609
Phvul.010G101800.v2.1	7.05564	7.7748	-0.719161	1.45939	1.8117	-2.29509
Phvul.002G187000.v2.1	5.59692	6.33406	-0.737145	0.726278	1.0785	-2.29452
Phvul.002G299500.v2.1	0.822608	1.61909	-0.796482	-1.67317	-1.32098	-2.29424
Phvul.008G250100.v2.1	1.85728	2.6401	-0.782816	-1.15317	-0.801385	-2.29163
Phvul.006G107400.v2.1	1.04209	1.83348	-0.791387	-1.56286	-1.21188	-2.2864
Phvul.011G154400.v2.1	0.811539	1.60438	-0.792837	-1.67873	-1.32847	-2.2817
Phvul.007G159000.v2.1	0.235319	1.03532	-0.800002	-1.96832	-1.61807	-2.28168
Phvul.010G152200.v2.1	0.143331	0.941936	-0.798605	-2.01455	-1.66559	-2.27325
Phvul.005G127600.v2.1	5.95917	6.6851	-0.725931	0.908337	1.25715	-2.27229
Phvul.006G006100.v2.1	4.01789	4.76793	-0.750041	-0.0673015	0.281486	-2.27212
Phvul.006G017400.v2.1	0.397169	1.19158	-0.794415	-1.88698	-1.53855	-2.26983
Phvul.011G016100.v2.1	7.01269	7.7244	-0.711703	1.43781	1.78606	-2.26859
Phvul.010G063800.v2.1	6.42881	7.1476	-0.718797	1.14436	1.49252	-2.26802
Phvul.007G215800.v2.1	0.714497	1.50354	-0.789043	-1.7275	-1.37979	-2.26512
Phvul.006G216700.v2.1	7.52355	8.2276	-0.704048	1.69455	2.04214	-2.26429
Phvul.011G200600.v2.1	1.52244	2.29982	-0.777383	-1.32145	-0.974556	-2.2598
Phvul.005G051900.v2.1	2.31095	3.07761	-0.766662	-0.925164	-0.578729	-2.25679
Phvul.010G032100.v2.1	6.35567	7.07192	-0.716255	1.10761	1.45401	-2.25657
Phvul.009G049400.v2.1	5.59407	6.31952	-0.725446	0.724848	1.0711	-2.25562
Phvul.005G074200.v2.1	2.21544	2.98287	-0.767436	-0.973167	-0.626943	-2.25542
Phvul.002G148500.v2.1	6.00482	6.72465	-0.719829	0.931279	1.27728	-2.25395
Phvul.003G000900.v2.1	1.42126	2.19756	-0.776296	-1.3723	-1.0266	-2.25202
Phvul.008G223500.v2.1	0.592256	1.37878	-0.786523	-1.78894	-1.44328	-2.25172
Phvul.002G043000.v2.1	4.52446	5.26075	-0.736292	0.187285	0.532285	-2.24744
Phvul.003G222000.v2.1	7.15222	7.85499	-0.702765	1.50793	1.85251	-2.24472
Phvul.007G032800.v2.1	2.94257	3.69756	-0.754992	-0.607732	-0.263235	-2.24417
Phvul.008G211600.v2.1	3.66083	4.4057	-0.74487	-0.246749	0.0971459	-2.24025
Phvul.008G130900.v2.1	1.73965	2.50649	-0.766846	-1.21229	-0.869378	-2.23383
Phvul.005G043500.v2.1	7.43875	8.13373	-0.694976	1.65194	1.99437	-2.23072
Phvul.007G150700.v2.1	9.32603	9.99738	-0.671353	2.60043	2.9428	-2.23028
Phvul.011G030900.v2.1	1.98417	2.74482	-0.760657	-1.0894	-0.748088	-2.2234
Phvul.005G129400.v2.1	4.73231	5.45862	-0.726307	0.291748	0.632982	-2.22292
Phvul.006G000066.v2.1	1.7786	2.54127	-0.762674	-1.19271	-0.851677	-2.2216
Phvul.003G261200.v2.1	7.2573	7.9517	-0.6944	1.56074	1.90173	-2.22132
Phvul.006G218600.v2.1	4.08716	4.81999	-0.732836	-0.0324902	0.30798	-2.21794
Phvul.007G264200.v2.1	6.90332	7.59763	-0.69431	1.38284	1.72154	-2.20642
Phvul.010G088700.v2.1	-0.0172401	0.762054	-0.779294	-2.09525	-1.75714	-2.20261
Phvul.005G111300.v2.1	4.79679	5.516	-0.719204	0.324155	0.662183	-2.20203
Phvul.002G127900.v2.1	7.58209	8.26617	-0.684078	1.72397	2.06177	-2.20051
Phvul.003G029700.v2.1	0.434769	1.20689	-0.772126	-1.86808	-1.53075	-2.19749
Phvul.001G103600.v2.1	0.80317	1.57062	-0.767453	-1.68294	-1.34565	-2.1972
Phvul.008G213400.v2.1	0.957778	1.72324	-0.765463	-1.60523	-1.26798	-2.19698
Phvul.002G284200.v2.1	4.57691	5.29715	-0.720244	0.213646	0.55081	-2.1964
Phvul.006G127700.v2.1	2.99044	3.73006	-0.739619	-0.583672	-0.246696	-2.19518
Phvul.001G110400.v2.1	4.32137	5.04372	-0.72235	0.0852209	0.421838	-2.19284
Phvul.002G314200.v2.1	1.87135	2.62408	-0.75273	-1.14609	-0.809534	-2.19247
Phvul.007G040500.v2.1	1.42146	2.17879	-0.757329	-1.3722	-1.03615	-2.18915
Phvul.006G115900.v2.1	4.01191	4.73699	-0.725079	-0.0703075	0.265739	-2.18912
Phvul.003G021400.v2.1	0.761956	1.52713	-0.765171	-1.70365	-1.36778	-2.18793
Phvul.001G016700.v2.1	1.30997	2.06796	-0.757991	-1.42823	-1.09255	-2.18674
Phvul.011G058400.v2.1	2.70867	3.4491	-0.740433	-0.72528	-0.389675	-2.18625
Phvul.002G085600.v2.1	6.15405	6.85008	-0.696031	1.00628	1.34111	-2.18121
Phvul.007G046900.v2.1	1.18938	1.94679	-0.75741	-1.48884	-1.15422	-2.17984
Phvul.008G097200.v2.1	1.75698	2.50714	-0.750161	-1.20357	-0.869046	-2.17923
Phvul.003G130300.v2.1	1.59489	2.34698	-0.752089	-1.28504	-0.950554	-2.17894
Phvul.006G103700.v2.1	0.750642	1.51291	-0.762267	-1.70933	-1.37502	-2.17784
Phvul.003G162800.v2.1	2.03444	2.78068	-0.746236	-1.06413	-0.729844	-2.17767
Phvul.001G068400.v2.1	1.11125	1.86863	-0.757378	-1.5281	-1.19399	-2.17651
Phvul.007G134700.v2.1	3.61131	4.3371	-0.725794	-0.271638	0.0622353	-2.17496
Phvul.003G122400.v2.1	6.26226	6.95483	-0.692562	1.06066	1.39441	-2.17417
Phvul.001G145100.v2.1	0.305181	1.07174	-0.766563	-1.93321	-1.59953	-2.1737
Phvul.011G072000.v2.1	3.07382	3.80577	-0.731954	-0.541766	-0.208163	-2.1732
Phvul.011G214700.v2.1	6.45216	7.142	-0.689846	1.1561	1.48967	-2.173
Phvul.010G142300.v2.1	6.77594	7.46136	-0.68542	1.31882	1.6522	-2.17169
Phvul.005G044000.v2.1	3.60387	4.32763	-0.723764	-0.275379	0.0574134	-2.16792
Phvul.005G024700.v2.1	3.65668	4.37977	-0.723087	-0.248834	0.0839487	-2.16786
Phvul.005G043400.v2.1	5.43076	6.13171	-0.700948	0.64277	0.975523	-2.16767
Phvul.001G238300.v2.1	0.957778	1.71424	-0.756458	-1.60523	-1.27256	-2.16713
Phvul.002G190100.v2.1	5.51581	6.21538	-0.699571	0.685515	1.01811	-2.16661
Phvul.007G103900.v2.1	-0.132616	0.636672	-0.769288	-2.15324	-1.82094	-2.16467
Phvul.005G107000.v2.1	7.12466	7.80213	-0.677467	1.49408	1.82562	-2.15972
Phvul.002G080100.v2.1	-0.0352354	0.730641	-0.765876	-2.1043	-1.77312	-2.15738
Phvul.010G093500.v2.1	0.73251	1.48874	-0.756227	-1.71845	-1.38732	-2.15707
Phvul.001G224600.v2.1	1.6381	2.38278	-0.744679	-1.26332	-0.932336	-2.15615
Phvul.001G217600.v2.1	0.557625	1.31528	-0.757656	-1.80634	-1.47559	-2.15459
Phvul.006G099500.v2.1	7.03716	7.71372	-0.676557	1.45011	1.78062	-2.15309
Phvul.004G060000.v2.1	9.28317	9.93128	-0.648104	2.57889	2.90915	-2.15143
Phvul.002G215000.v2.1	0.42819	1.18648	-0.758286	-1.87139	-1.54114	-2.15134
Phvul.L003700.v2.1	5.06671	5.76522	-0.698515	0.459808	0.789017	-2.14458
Phvul.008G037500.v2.1	1.31301	2.0573	-0.744289	-1.4267	-1.09797	-2.14145
Phvul.003G055100.v2.1	4.84853	5.54875	-0.70022	0.350155	0.67885	-2.14123
Phvul.007G197600.v2.1	5.16215	5.85823	-0.69608	0.507773	0.836348	-2.14044
Phvul.009G241700.v2.1	6.72643	7.40169	-0.675262	1.29394	1.62183	-2.13597
Phvul.006G128500.v2.1	6.03513	6.71828	-0.683142	0.946514	1.27403	-2.13357
Phvul.008G169900.v2.1	3.3596	4.07575	-0.716155	-0.398143	-0.0707701	-2.13262
Phvul.003G204100.v2.1	6.66815	7.34304	-0.674892	1.26465	1.59198	-2.13234
Phvul.002G065200.v2.1	7.107	7.77628	-0.669277	1.4852	1.81246	-2.13184
Phvul.008G059700.v2.1	2.95902	3.67984	-0.720824	-0.599461	-0.272249	-2.13157
Phvul.002G057000.v2.1	6.95666	7.62621	-0.669548	1.40965	1.73609	-2.12653
Phvul.006G153200.v2.1	5.83559	6.51883	-0.683244	0.846225	1.17253	-2.12568
Phvul.005G032500.v2.1	5.12625	5.81724	-0.690996	0.48973	0.81549	-2.12211
Phvul.006G190800.v2.1	6.19896	6.87628	-0.677318	1.02885	1.35444	-2.12103
Phvul.008G137700.v2.1	3.91639	4.62174	-0.705342	-0.11831	0.207087	-2.11975
Phvul.007G081100.v2.1	0.282807	1.03281	-0.750006	-1.94446	-1.61935	-2.11789
Phvul.003G261000.v2.1	6.09423	6.77167	-0.677439	0.976212	1.3012	-2.1171
Phvul.002G236400.v2.1	5.56671	6.25067	-0.683968	0.711093	1.03607	-2.11698
Phvul.005G032600.v2.1	6.22693	6.90222	-0.675296	1.0429	1.36764	-2.11547
Phvul.010G045700.v2.1	0.705991	1.44912	-0.743133	-1.73178	-1.40748	-2.11256
Phvul.007G264100.v2.1	6.06822	6.74433	-0.67611	0.963142	1.28729	-2.11163
Phvul.001G208200.v2.1	5.42124	6.10406	-0.682817	0.637988	0.961454	-2.10716
Phvul.003G110400.v2.1	3.40327	4.11117	-0.707893	-0.376191	-0.0527463	-2.10703
Phvul.003G050600.v2.1	5.52938	6.21057	-0.681188	0.692336	1.01566	-2.10623
Phvul.001G150400.v2.1	0.240397	0.987244	-0.746848	-1.96577	-1.64254	-2.10567
Phvul.003G173900.v2.1	1.39751	2.12875	-0.731243	-1.38424	-1.06161	-2.10168
Phvul.006G203800.v2.1	5.94956	6.62378	-0.674219	0.903505	1.22594	-2.10046
Phvul.005G129200.v2.1	7.86609	8.51642	-0.650331	1.86671	2.18912	-2.10035
Phvul.004G172800.v2.1	6.94687	7.60854	-0.661666	1.40473	1.72709	-2.1
Phvul.002G043100.v2.1	3.5442	4.24793	-0.703721	-0.305363	0.0168515	-2.09902
Phvul.002G044500.v2.1	1.91281	2.63632	-0.723511	-1.12526	-0.803305	-2.09731
Phvul.002G026000.v2.1	1.28321	2.01366	-0.730457	-1.44168	-1.12018	-2.09436
Phvul.005G151100.v2.1	0.317227	1.0594	-0.74217	-1.92716	-1.60582	-2.09333
Phvul.009G207900.v2.1	3.94548	4.64171	-0.696226	-0.103691	0.217251	-2.09073
Phvul.005G020400.v2.1	0.930795	1.66405	-0.733255	-1.61879	-1.2981	-2.08909
Phvul.002G265500.v2.1	0.400852	1.13993	-0.739079	-1.88513	-1.56483	-2.08654
Phvul.001G157900.v2.1	3.00736	3.71359	-0.706229	-0.575167	-0.255077	-2.08518
Phvul.001G268400.v2.1	3.21585	3.91946	-0.703608	-0.470385	-0.150308	-2.08509
Phvul.005G034633.v2.1	1.19654	1.92448	-0.727946	-1.48524	-1.16557	-2.08246
Phvul.005G006600.v2.1	1.35312	2.07866	-0.725535	-1.40654	-1.08711	-2.08093
Phvul.006G207200.v2.1	3.81014	4.50476	-0.694613	-0.171709	0.147555	-2.07979
Phvul.001G002300.v2.1	0.146087	0.885901	-0.739814	-2.01317	-1.69411	-2.07846
Phvul.002G218300.v2.1	0.244726	0.983251	-0.738525	-1.9636	-1.64457	-2.07826
Phvul.007G256700.v2.1	0.181171	0.920026	-0.738855	-1.99554	-1.67674	-2.07673
Phvul.004G023300.v2.1	0.546658	1.2797	-0.733046	-1.81185	-1.4937	-2.07255
Phvul.003G112200.v2.1	5.8459	6.5126	-0.666701	0.85141	1.16936	-2.07126
Phvul.002G016400.v2.1	7.4846	8.13083	-0.646231	1.67498	1.99289	-2.07101
Phvul.010G112800.v2.1	6.04926	6.71259	-0.663335	0.953611	1.27114	-2.06849
Phvul.005G018500.v2.1	2.32998	3.03872	-0.708742	-0.915601	-0.598522	-2.06556
Phvul.008G174100.v2.1	0.640893	1.37033	-0.729437	-1.76449	-1.44758	-2.06447
Phvul.009G023900.v2.1	0.336507	1.06953	-0.733026	-1.91747	-1.60066	-2.06381
Phvul.007G042700.v2.1	1.66218	2.37838	-0.716201	-1.25122	-0.934573	-2.06273
Phvul.003G080200.v2.1	3.97028	4.6575	-0.687227	-0.0912309	0.225289	-2.06192
Phvul.008G196700.v2.1	1.03616	1.75974	-0.723582	-1.56584	-1.24941	-2.06137
Phvul.002G258200.v2.1	3.13821	3.83506	-0.696851	-0.509404	-0.193258	-2.05949
Phvul.006G213300.v2.1	3.1549	3.85149	-0.696589	-0.501016	-0.184897	-2.05931
Phvul.007G230900.v2.1	3.87349	4.56002	-0.686529	-0.139872	0.175679	-2.05561
Phvul.009G102000.v2.1	4.73785	5.41236	-0.674503	0.294534	0.60944	-2.05141
Phvul.010G048300.v2.1	0.19079	0.921715	-0.730925	-1.9907	-1.67588	-2.05084
Phvul.007G020800.v2.1	5.5527	6.21657	-0.663876	0.704053	1.01871	-2.0498
Phvul.010G165100.v2.1	7.58482	8.22304	-0.638223	1.72534	2.03982	-2.0486
Phvul.003G028600.v2.1	1.35358	2.06929	-0.715708	-1.40631	-1.09187	-2.04837
Phvul.001G175000.v2.1	4.35942	5.03753	-0.67811	0.104341	0.418685	-2.04775
Phvul.001G047100.v2.1	2.51915	3.21961	-0.700457	-0.820529	-0.506468	-2.0459
Phvul.008G201700.v2.1	2.12826	2.8326	-0.704341	-1.01698	-0.703421	-2.04265
Phvul.007G126100.v2.1	3.75008	4.43301	-0.682929	-0.201895	0.111042	-2.03858
Phvul.007G147900.v2.1	4.58016	5.25159	-0.671431	0.215282	0.527626	-2.03471
Phvul.002G190400.v2.1	6.97973	7.62051	-0.640784	1.42124	1.73319	-2.03212
Phvul.002G265000.v2.1	6.08819	6.73984	-0.651649	0.973177	1.28501	-2.03136
Phvul.002G021900.v2.1	4.17786	4.85311	-0.675257	0.0130936	0.324837	-2.0308
Phvul.001G003100.v2.1	4.42539	5.09751	-0.672115	0.1375	0.449211	-2.03059
Phvul.006G085600.v2.1	1.07524	1.78892	-0.713671	-1.5462	-1.23456	-2.03013
Phvul.L005001.v2.1	4.97561	5.6403	-0.664692	0.414022	0.725441	-2.02869
Phvul.006G075200.v2.1	1.84576	2.54939	-0.703626	-1.15895	-0.847546	-2.02862
Phvul.002G317200.v2.1	7.13793	7.77547	-0.637541	1.50075	1.81205	-2.0279
Phvul.001G235900.v2.1	5.90051	6.55276	-0.652245	0.878857	1.1898	-2.02559
Phvul.008G286600.v2.1	0.606297	1.32412	-0.717824	-1.78188	-1.4711	-2.02455
Phvul.010G124400.v2.1	3.83098	4.50816	-0.677175	-0.161237	0.149285	-2.02284
Phvul.009G021000.v2.1	4.86955	5.53363	-0.664082	0.360721	0.671158	-2.02229
Phvul.007G080500.v2.1	5.9749	6.62515	-0.65025	0.916244	1.22664	-2.02204
Phvul.003G262900.v2.1	5.66611	6.31947	-0.653357	0.761052	1.07108	-2.0196
Phvul.001G261000.v2.1	7.49083	8.12082	-0.629989	1.67811	1.9878	-2.01742
Phvul.008G012700.v2.1	2.56786	3.25879	-0.690933	-0.796048	-0.486526	-2.01634
Phvul.001G003200.v2.1	7.51137	8.14068	-0.629312	1.68843	1.99791	-2.01603
Phvul.007G223401.v2.1	0.620031	1.33497	-0.714937	-1.77498	-1.46558	-2.01554
Phvul.004G164900.v2.1	0.461037	1.17729	-0.716251	-1.85488	-1.54582	-2.01334
Phvul.004G095100.v2.1	1.67464	2.37576	-0.701121	-1.24496	-0.935909	-2.01325
Phvul.001G043500.v2.1	0.518495	1.2338	-0.715309	-1.82601	-1.51706	-2.01259
Phvul.007G189900.v2.1	6.91904	7.55415	-0.635106	1.39074	1.69941	-2.01079
Phvul.002G159600.v2.1	5.62583	6.27685	-0.651013	0.740809	1.04938	-2.01017
Phvul.001G041600.v2.1	4.68248	5.34502	-0.662533	0.266706	0.575169	-2.00944
Phvul.011G200000.v2.1	2.34713	3.03819	-0.691057	-0.906979	-0.598792	-2.00764
Phvul.001G181500.v2.1	4.80512	5.46558	-0.660458	0.32834	0.636525	-2.00762
Phvul.008G285400.v2.1	6.10675	6.75081	-0.644059	0.982506	1.29059	-2.00696
Phvul.006G218400.v2.1	0.645544	1.35749	-0.711946	-1.76215	-1.45411	-2.00668
Phvul.002G035700.v2.1	4.62055	5.28263	-0.66208	0.235582	0.543422	-2.00538
Phvul.L001614.v2.1	-0.270281	0.452392	-0.722673	-2.22242	-1.91473	-2.00445
Phvul.009G033100.v2.1	3.75951	4.432	-0.672488	-0.197155	0.110529	-2.00436
Phvul.002G261600.v2.1	0.786983	1.49614	-0.709161	-1.69107	-1.38355	-2.00328
Phvul.002G191000.v2.1	1.50251	2.20237	-0.699863	-1.33147	-1.02415	-2.00198
Phvul.009G248400.v2.1	6.08934	6.73208	-0.642741	0.973754	1.28106	-2.00187
Phvul.009G086600.v2.1	2.53468	3.22144	-0.686755	-0.812722	-0.505536	-2.00112
Phvul.L007943.v2.1	6.67325	7.30847	-0.635217	1.26722	1.57439	-2.00102
Phvul.003G147700.v2.1	3.68526	4.35741	-0.672152	-0.234475	0.0725678	-2.00018
Phvul.010G120000.v2.1	5.19396	5.8473	-0.653345	0.52376	0.830788	-2.00008
Phvul.009G161500.v2.1	1.41537	2.11516	-0.699791	-1.37526	-1.06853	-1.99815
Phvul.L001941.v2.1	5.59113	6.23813	-0.647003	0.723368	1.02968	-1.99544
Phvul.010G041600.v2.1	3.13255	3.80976	-0.677211	-0.51225	-0.206134	-1.99414
Phvul.008G191800.v2.1	2.20311	2.8906	-0.6875	-0.979365	-0.6739	-1.9899
Phvul.002G252600.v2.1	0.961335	1.66395	-0.702618	-1.60345	-1.29815	-1.98878
Phvul.004G020300.v2.1	2.83206	3.51113	-0.679072	-0.66327	-0.35811	-1.98792
Phvul.008G023000.v2.1	1.91285	2.60326	-0.69041	-1.12524	-0.820132	-1.98758
Phvul.003G224800.v2.1	1.24926	1.94771	-0.698451	-1.45874	-1.15374	-1.98685
Phvul.011G025400.v2.1	3.57057	4.23955	-0.668988	-0.292114	0.0125915	-1.98496
Phvul.011G126600.v2.1	5.91988	6.5594	-0.63952	0.888587	1.19318	-1.9842
Phvul.003G046900.v2.1	0.745326	1.44867	-0.703348	-1.71201	-1.40771	-1.98229
Phvul.002G231500.v2.1	1.79935	2.48943	-0.690085	-1.18228	-0.878058	-1.98182
Phvul.005G169000.v2.1	1.14622	1.84385	-0.697631	-1.51053	-1.2066	-1.97988
Phvul.005G025600.v2.1	3.83815	4.50126	-0.663108	-0.157635	0.145773	-1.9765
Phvul.009G161800.v2.1	4.61019	5.26263	-0.652445	0.230371	0.533243	-1.97301
Phvul.007G141300.v2.1	2.85179	3.52603	-0.674241	-0.653353	-0.350526	-1.97271
Phvul.009G153100.v2.1	5.00213	5.64892	-0.646793	0.427352	0.72983	-1.97045
Phvul.007G009400.v2.1	6.33883	6.96882	-0.629989	1.09914	1.40154	-1.96989
Phvul.003G159100.v2.1	5.20067	5.84456	-0.643887	0.527135	0.829391	-1.969
Phvul.005G002400.v2.1	5.85498	6.49013	-0.635154	0.855972	1.15793	-1.96705
Phvul.002G127100.v2.1	4.25661	4.91163	-0.65502	0.0526713	0.354614	-1.96696
Phvul.011G082600.v2.1	9.48991	10.0795	-0.589573	2.68279	2.98458	-1.96592
Phvul.001G079100.v2.1	6.50175	7.12817	-0.626421	1.18102	1.48263	-1.96479
Phvul.002G162400.v2.1	0.718151	1.41536	-0.697204	-1.72566	-1.42467	-1.9608
Phvul.011G182132.v2.1	5.98716	6.61851	-0.631346	0.922404	1.22326	-1.95988
Phvul.002G174200.v2.1	6.70732	7.32967	-0.622347	1.28434	1.58517	-1.95976
Phvul.001G191700.v2.1	7.19887	7.81478	-0.615916	1.53138	1.83205	-1.95872
Phvul.002G327500.v2.1	7.96977	8.5758	-0.606033	1.91881	2.21934	-1.95777
Phvul.007G220300.v2.1	5.08155	5.72177	-0.640217	0.467266	0.7669	-1.95192
Phvul.002G310200.v2.1	2.70475	3.37375	-0.668995	-0.727249	-0.428024	-1.94926
Phvul.007G081800.v2.1	8.4676	9.06431	-0.596719	2.16901	2.46795	-1.94743
Phvul.001G174300.v2.1	7.11814	7.73101	-0.612863	1.49081	1.78942	-1.94527
Phvul.009G227800.v2.1	9.38901	9.97354	-0.58453	2.63209	2.93066	-1.94504
Phvul.004G065100.v2.1	6.79764	7.41438	-0.616739	1.32973	1.62829	-1.9449
Phvul.006G163600.v2.1	5.96959	6.59573	-0.626134	0.913574	1.21167	-1.94188
Phvul.010G158200.v2.1	3.00831	3.67043	-0.662116	-0.574688	-0.27704	-1.93898
Phvul.002G286000.v2.1	2.15461	2.82721	-0.672597	-1.00374	-0.706163	-1.9385
Phvul.008G125900.v2.1	7.28266	7.89134	-0.608677	1.57349	1.87101	-1.93818
Phvul.009G214400.v2.1	6.90942	7.52175	-0.612331	1.38591	1.68293	-1.93489
Phvul.008G157100.v2.1	1.13645	1.82059	-0.684134	-1.51544	-1.21844	-1.93473
Phvul.004G045800.v2.1	0.224784	0.920169	-0.695384	-1.97362	-1.67667	-1.93441
Phvul.011G049600.v2.1	7.24536	7.85328	-0.607924	1.55474	1.85165	-1.93415
Phvul.003G095800.v2.1	6.68795	7.30264	-0.614696	1.2746	1.57142	-1.9336
Phvul.008G255000.v2.1	8.15841	8.75466	-0.596251	2.01362	2.31037	-1.93312
Phvul.003G110300.v2.1	2.22604	2.89582	-0.66978	-0.96784	-0.671248	-1.9321
Phvul.002G048000.v2.1	5.52594	6.15447	-0.628533	0.690605	0.987108	-1.93152
Phvul.L002181.v2.1	7.36928	7.97373	-0.604449	1.61702	1.91294	-1.92774
Phvul.008G187000.v2.1	6.50433	7.11949	-0.615158	1.18232	1.47821	-1.92755
Phvul.008G113700.v2.1	5.47004	6.09803	-0.627998	0.662509	0.958386	-1.92744
Phvul.006G168118.v2.1	5.83684	6.46003	-0.62319	0.846854	1.14261	-1.92664
Phvul.005G038900.v2.1	6.37274	6.9892	-0.616464	1.11618	1.41191	-1.92645
Phvul.002G320200.v2.1	6.78977	7.40046	-0.610688	1.32577	1.6212	-1.92451
Phvul.007G083400.v2.1	5.51607	6.14253	-0.626461	0.685646	0.981032	-1.92425
Phvul.003G289300.v2.1	1.83606	2.50823	-0.672168	-1.16383	-0.868493	-1.92393
Phvul.006G155200.v2.1	6.92896	7.5366	-0.607638	1.39573	1.69048	-1.92014
Phvul.009G236900.v2.1	1.18922	1.86827	-0.67905	-1.48892	-1.19418	-1.92005
Phvul.003G020600.v2.1	8.39786	8.98556	-0.5877	2.13396	2.42787	-1.91465
Phvul.002G043500.v2.1	0.914432	1.59469	-0.680262	-1.62702	-1.3334	-1.91274
Phvul.005G011400.v2.1	6.29357	6.90688	-0.613307	1.0764	1.37001	-1.91272
Phvul.011G092800.v2.1	2.95498	3.60946	-0.654478	-0.60149	-0.308067	-1.91145
Phvul.011G090000.v2.1	4.90782	5.53797	-0.63015	0.379955	0.673366	-1.91138
Phvul.011G000200.v2.1	7.68056	8.27616	-0.595605	1.77346	2.06685	-1.91126
Phvul.009G158300.v2.1	0.82274	1.50348	-0.680737	-1.6731	-1.37982	-1.91053
Phvul.009G089400.v2.1	5.66332	6.28344	-0.620118	0.759649	1.05274	-1.90929
Phvul.002G004400.v2.1	1.44895	2.12106	-0.672109	-1.35838	-1.06553	-1.90776
Phvul.011G031900.v2.1	7.91001	8.50098	-0.590972	1.88878	2.18126	-1.90537
Phvul.006G130611.v2.1	2.34204	3.00207	-0.660037	-0.909542	-0.617173	-1.90459
Phvul.009G167000.v2.1	6.03464	6.64857	-0.613925	0.946266	1.23856	-1.90408
Phvul.008G020200.v2.1	4.08848	4.7262	-0.63772	-0.0318236	0.26025	-1.90267
Phvul.L001832.v2.1	3.79186	4.43293	-0.641077	-0.1809	0.111003	-1.90156
Phvul.008G231100.v2.1	5.30497	5.92721	-0.622231	0.579554	0.87145	-1.90151
Phvul.005G182200.v2.1	6.42831	7.03631	-0.607992	1.14412	1.43588	-1.90066
Phvul.L003646.v2.1	2.61021	3.26565	-0.655447	-0.774767	-0.483035	-1.90044
Phvul.008G230400.v2.1	4.45985	5.09156	-0.631711	0.154816	0.446184	-1.89807
Phvul.006G120100.v2.1	2.51882	3.17425	-0.655424	-0.820693	-0.529551	-1.89659
Phvul.006G163400.v2.1	7.41295	8.00732	-0.594372	1.63897	1.93004	-1.89613
Phvul.003G102600.v2.1	4.31777	4.94912	-0.631354	0.0834085	0.373695	-1.89102
Phvul.007G135100.v2.1	6.08138	6.6906	-0.609216	0.969757	1.25995	-1.8904
Phvul.002G071500.v2.1	5.15566	5.77584	-0.620173	0.504513	0.794417	-1.88853
Phvul.008G140700.v2.1	3.55272	4.19243	-0.639717	-0.301084	-0.0113881	-1.88718
Phvul.011G215500.v2.1	0.797381	1.47115	-0.673766	-1.68585	-1.39627	-1.88637
Phvul.003G132300.v2.1	5.33129	5.94841	-0.617114	0.592781	0.88224	-1.88563
Phvul.010G110900.v2.1	5.04638	5.66602	-0.619637	0.449592	0.738531	-1.88224
Phvul.005G038400.v2.1	3.42163	4.06119	-0.639561	-0.366965	-0.0781785	-1.88125
Phvul.002G280800.v2.1	3.4078	4.04753	-0.639727	-0.373917	-0.0851335	-1.88123
Phvul.009G120500.v2.1	0.137532	0.817718	-0.680185	-2.01747	-1.72881	-1.88043
Phvul.003G188300.v2.1	1.26978	1.9358	-0.666024	-1.44843	-1.15981	-1.8802
Phvul.007G162900.v2.1	7.97961	8.56151	-0.581903	1.92376	2.21207	-1.87818
Phvul.002G162600.v2.1	3.88226	4.51486	-0.632598	-0.135465	0.152696	-1.87718
Phvul.003G115800.v2.1	6.07991	6.68483	-0.604922	0.969018	1.25701	-1.87611
Phvul.002G215800.v2.1	6.49378	7.0935	-0.599719	1.17702	1.46499	-1.87593
Phvul.009G181100.v2.1	0.323046	0.99934	-0.676294	-1.92423	-1.63638	-1.87518
Phvul.007G143800.v2.1	3.58316	4.21858	-0.63542	-0.285786	0.00191666	-1.87419
Phvul.007G144800.v2.1	4.20012	4.82764	-0.627527	0.0242807	0.311874	-1.87348
Phvul.003G025200.v2.1	6.85174	7.4462	-0.594456	1.35692	1.64448	-1.87326
Phvul.008G045000.v2.1	4.21772	4.8449	-0.627184	0.0331284	0.320659	-1.87307
Phvul.008G044900.v2.1	2.91772	3.56095	-0.643227	-0.620216	-0.332755	-1.87262
Phvul.008G265900.v2.1	1.12539	1.79039	-0.665007	-1.521	-1.23381	-1.87087
Phvul.005G099600.v2.1	5.27847	5.89104	-0.612572	0.566232	0.853045	-1.8684
Phvul.006G154600.v2.1	1.30645	1.96721	-0.660753	-1.43	-1.14382	-1.86424
Phvul.003G173800.v2.1	4.38592	5.00827	-0.622354	0.117661	0.403799	-1.864
Phvul.002G150100.v2.1	6.33791	6.93565	-0.597736	1.09868	1.38465	-1.86293
Phvul.003G137200.v2.1	0.178737	0.853079	-0.674342	-1.99676	-1.71081	-1.86275
Phvul.001G268500.v2.1	2.58521	3.22952	-0.644305	-0.787329	-0.501426	-1.86247
Phvul.008G174700.v2.1	1.37377	2.03302	-0.659244	-1.39617	-1.11033	-1.86201
Phvul.008G095400.v2.1	6.10112	6.70146	-0.600346	0.979674	1.26548	-1.86181
Phvul.001G227500.v2.1	1.39751	2.05611	-0.658605	-1.38424	-1.09858	-1.86087
Phvul.001G185800.v2.1	4.45395	5.07355	-0.619599	0.151853	0.43702	-1.85767
Phvul.006G139500.v2.1	2.3657	3.01085	-0.645149	-0.897648	-0.612705	-1.85621
Phvul.011G031700.v2.1	5.4843	6.09039	-0.606094	0.669679	0.954499	-1.85541
Phvul.002G205600.v2.1	2.831	3.46994	-0.638943	-0.663802	-0.379071	-1.85484
Phvul.008G041700.v2.1	5.84172	6.44315	-0.601427	0.849308	1.13402	-1.85469
Phvul.002G044200.v2.1	7.79007	8.36721	-0.57714	1.8285	2.11319	-1.85457
Phvul.007G163700.v2.1	6.88748	7.47474	-0.587261	1.37488	1.659	-1.85088
Phvul.009G042100.v2.1	3.16023	3.79345	-0.633218	-0.498339	-0.214436	-1.84944
Phvul.007G078600.v2.1	7.36017	7.941	-0.58083	1.61244	1.89629	-1.84906
Phvul.010G065800.v2.1	4.44401	5.06054	-0.616532	0.146854	0.430397	-1.84709
Phvul.001G236900.v2.1	4.57378	5.18854	-0.614759	0.212075	0.495538	-1.84657
Phvul.006G195300.v2.1	-0.0872706	0.585395	-0.672666	-2.13045	-1.84704	-1.84622
Phvul.004G159500.v2.1	2.537	3.17695	-0.639957	-0.811559	-0.528174	-1.84607
Phvul.001G210100.v2.1	7.11852	7.70048	-0.581958	1.49099	1.77388	-1.84283
Phvul.005G101100.v2.1	4.12855	4.74763	-0.61908	-0.0116869	0.271155	-1.84253
Phvul.001G259000.v2.1	5.43233	6.0344	-0.602073	0.643558	0.926002	-1.83994
Phvul.008G020000.v2.1	3.31586	3.94421	-0.628349	-0.420124	-0.137714	-1.83972
Phvul.005G068500.v2.1	3.08717	3.71815	-0.630982	-0.535057	-0.252754	-1.83901
Phvul.011G203500.v2.1	3.11724	3.74756	-0.63032	-0.519944	-0.237788	-1.83806
Phvul.003G030300.v2.1	3.90401	4.52444	-0.620425	-0.124534	0.15757	-1.83772
Phvul.001G234800.v2.1	2.70761	3.34178	-0.634167	-0.725812	-0.444293	-1.83391
Phvul.009G215500.v2.1	0.6476	1.30684	-0.659238	-1.76112	-1.47989	-1.83203
Phvul.003G162600.v2.1	1.06063	1.71458	-0.653947	-1.55354	-1.27239	-1.83153
Phvul.002G245200.v2.1	-0.132616	0.536098	-0.668714	-2.15324	-1.87213	-1.83125
Phvul.L008843.v2.1	0.944491	1.59958	-0.655088	-1.61191	-1.33091	-1.83052
Phvul.007G072100.v2.1	6.58598	7.17081	-0.584828	1.22336	1.50433	-1.83037
Phvul.008G227300.v2.1	5.6236	6.21961	-0.596004	0.739689	1.02026	-1.82771
Phvul.007G224900.v2.1	6.50541	7.09013	-0.584725	1.18286	1.46327	-1.82671
Phvul.005G154400.v2.1	4.7031	5.31004	-0.606942	0.277067	0.55737	-1.82599
Phvul.003G129200.v2.1	1.5915	2.23699	-0.645481	-1.28674	-1.00653	-1.82537
Phvul.008G204800.v2.1	7.3624	7.93604	-0.573645	1.61356	1.89376	-1.82533
Phvul.010G101600.v2.1	5.14675	5.74763	-0.600888	0.500033	0.780065	-1.82423
Phvul.007G164700.v2.1	1.76025	2.40272	-0.642464	-1.20193	-0.92219	-1.82233
Phvul.003G190000.v2.1	2.8167	3.44577	-0.629077	-0.67099	-0.39137	-1.82154
Phvul.007G213200.v2.1	2.87124	3.49934	-0.628098	-0.643577	-0.36411	-1.82054
Phvul.005G001200.v2.1	3.57284	4.19213	-0.619299	-0.290974	-0.0115414	-1.82032
Phvul.003G035500.v2.1	3.3302	3.95249	-0.622291	-0.412919	-0.1335	-1.82023
Phvul.007G148500.v2.1	0.281854	0.941936	-0.660082	-1.94494	-1.66559	-1.81973
Phvul.005G053900.v2.1	4.84578	5.44872	-0.602943	0.348772	0.627944	-1.81862
Phvul.005G184100.v2.1	0.0682593	0.730641	-0.662381	-2.05228	-1.77312	-1.81854
Phvul.002G061700.v2.1	2.72427	3.35261	-0.628334	-0.71744	-0.438784	-1.81526
Phvul.005G011900.v2.1	2.80975	3.43609	-0.626339	-0.674479	-0.396297	-1.81217
Phvul.010G164200.v2.1	1.13001	1.77692	-0.646907	-1.51867	-1.24066	-1.81105
Phvul.004G146200.v2.1	1.85541	2.49317	-0.637755	-1.15411	-0.876158	-1.81064
Phvul.002G110000.v2.1	5.02289	5.62052	-0.597624	0.437787	0.715374	-1.8083
Phvul.004G178100.v2.1	4.55877	5.16194	-0.603163	0.204532	0.481999	-1.80751
Phvul.009G074400.v2.1	4.29462	4.90099	-0.60637	0.0717747	0.3492	-1.80724
Phvul.006G159900.v2.1	2.04945	2.68316	-0.633714	-1.05659	-0.779468	-1.80525
Phvul.007G238500.v2.1	5.92056	6.50604	-0.58548	0.888933	1.16603	-1.80508
Phvul.008G221300.v2.1	6.29651	6.87722	-0.580708	1.07787	1.35492	-1.80477
Phvul.010G105300.v2.1	0.0378751	0.69577	-0.657895	-2.06755	-1.79087	-1.80242
Phvul.002G053100.v2.1	0.346412	0.999404	-0.652992	-1.91249	-1.63635	-1.79889
Phvul.003G189700.v2.1	6.00859	6.59097	-0.582383	0.933174	1.20925	-1.79844
Phvul.010G079200.v2.1	2.84079	3.46247	-0.621671	-0.658879	-0.382875	-1.79798
Phvul.011G079400.v2.1	7.65581	8.21679	-0.560986	1.76102	2.03664	-1.79547
Phvul.011G063800.v2.1	2.35024	2.97722	-0.62698	-0.905418	-0.62982	-1.79534
Phvul.010G159900.v2.1	1.74963	2.38352	-0.633882	-1.20727	-0.931961	-1.79344
Phvul.004G109300.v2.1	0.305181	0.957002	-0.651821	-1.93321	-1.65793	-1.79331
Phvul.006G045500.v2.1	3.25266	3.86774	-0.615077	-0.451885	-0.176628	-1.79311
Phvul.006G045700.v2.1	0.850753	1.4957	-0.644942	-1.65902	-1.38378	-1.79302
Phvul.011G142050.v2.1	0.919935	1.56401	-0.644079	-1.62425	-1.34901	-1.79301
Phvul.009G141800.v2.1	6.08973	6.66905	-0.579316	0.973951	1.24898	-1.79162
Phvul.009G045200.v2.1	3.00993	3.62714	-0.617206	-0.573875	-0.299073	-1.79016
Phvul.011G145700.v2.1	5.36215	5.94974	-0.587591	0.608288	0.882918	-1.78903
Phvul.007G274200.v2.1	6.61294	7.18477	-0.571839	1.2369	1.51144	-1.78842
Phvul.001G207600.v2.1	1.69934	2.33213	-0.63279	-1.23254	-0.95811	-1.78775
Phvul.004G068400.v2.1	6.99652	7.56319	-0.566674	1.42968	1.70402	-1.78713
Phvul.010G105200.v2.1	1.62498	2.25848	-0.633504	-1.26992	-0.995593	-1.78704
Phvul.005G018600.v2.1	6.71431	7.2843	-0.569999	1.28785	1.56209	-1.7865
Phvul.011G042200.v2.1	6.41299	6.98617	-0.573182	1.13641	1.41037	-1.78463
Phvul.003G257900.v2.1	3.39897	4.00961	-0.610643	-0.378354	-0.104427	-1.78445
Phvul.003G128900.v2.1	4.0852	4.68706	-0.601863	-0.0334744	0.240331	-1.78366
Phvul.010G163200.v2.1	1.19755	1.83525	-0.637702	-1.48473	-1.21098	-1.78332
Phvul.007G027000.v2.1	4.51406	5.11019	-0.596136	0.18206	0.455667	-1.78237
Phvul.007G239400.v2.1	3.60066	4.20813	-0.607469	-0.276989	-0.00340041	-1.78225
Phvul.007G223300.v2.1	4.95383	5.5444	-0.590574	0.403077	0.676639	-1.78208
Phvul.002G165000.v2.1	0.282807	0.931323	-0.648516	-1.94446	-1.67099	-1.78143
Phvul.008G135600.v2.1	3.07195	3.68474	-0.612789	-0.542707	-0.26976	-1.77807
Phvul.010G068219.v2.1	6.18201	6.75592	-0.57391	1.02033	1.29319	-1.77751
Phvul.002G031200.v2.1	4.2133	4.81165	-0.598344	0.0309093	0.303735	-1.77728
Phvul.002G011200.v2.1	6.23971	6.81264	-0.572929	1.04933	1.32205	-1.77663
Phvul.001G057200.v2.1	5.69376	6.2732	-0.579436	0.774948	1.04753	-1.77568
Phvul.002G201200.v2.1	1.01122	1.64882	-0.637596	-1.57838	-1.30586	-1.77528
Phvul.006G092900.v2.1	4.9047	5.49337	-0.588671	0.378384	0.650666	-1.77374
Phvul.009G178000.v2.1	4.55209	5.14514	-0.59305	0.201172	0.473449	-1.7737
Phvul.010G125100.v2.1	8.12479	8.67287	-0.548072	1.99672	2.26874	-1.77201
Phvul.008G187700.v2.1	0.114296	0.761655	-0.647359	-2.02915	-1.75734	-1.77064
Phvul.006G108300.v2.1	0.277257	0.922301	-0.645044	-1.94725	-1.67559	-1.76969
Phvul.008G010600.v2.1	5.2394	5.82239	-0.582992	0.5466	0.818111	-1.76872
Phvul.009G202800.v2.1	1.88577	2.5101	-0.624333	-1.13885	-0.86754	-1.7674
Phvul.001G184700.v2.1	7.38059	7.93648	-0.555892	1.6227	1.89399	-1.76723
Phvul.001G116800.v2.1	3.37924	3.98473	-0.605492	-0.388273	-0.117092	-1.76656
Phvul.003G256000.v2.1	3.39893	4.00397	-0.605043	-0.378376	-0.1073	-1.76588
Phvul.001G124800.v2.1	3.33179	3.93766	-0.605868	-0.412115	-0.141044	-1.76585
Phvul.001G085400.v2.1	4.76774	5.3556	-0.58786	0.309552	0.580554	-1.7654
Phvul.007G010100.v2.1	4.18122	4.77618	-0.59496	0.014786	0.285686	-1.76473
Phvul.003G040700.v2.1	4.85249	5.43868	-0.586193	0.352148	0.622838	-1.76337
Phvul.008G256300.v2.1	7.5062	8.05863	-0.552433	1.68583	1.95615	-1.76095
Phvul.003G184100.v2.1	4.07617	4.67102	-0.594844	-0.0380092	0.232167	-1.76002
Phvul.009G052600.v2.1	5.70337	6.27775	-0.574383	0.779777	1.04985	-1.75933
Phvul.011G102500.v2.1	6.14241	6.71005	-0.567645	1.00043	1.26985	-1.7551
Phvul.011G136000.v2.1	0.479297	1.1169	-0.637601	-1.84571	-1.57655	-1.75335
Phvul.007G186500.v2.1	3.92723	4.52173	-0.594493	-0.112863	0.15619	-1.75271
Phvul.007G110600.v2.1	5.28771	5.86509	-0.57738	0.570876	0.839838	-1.75211
Phvul.004G077400.v2.1	1.40347	2.02899	-0.62552	-1.38124	-1.11238	-1.75143
Phvul.002G177700.v2.1	5.74884	6.3201	-0.571261	0.80263	1.0714	-1.75085
Phvul.004G046700.v2.1	6.41561	6.97808	-0.56247	1.13773	1.40625	-1.74922
Phvul.001G120500.v2.1	4.91733	5.49837	-0.581032	0.384736	0.653211	-1.74893
Phvul.001G107500.v2.1	3.57554	4.17319	-0.59765	-0.289614	-0.0211814	-1.74866
Phvul.010G024600.v2.1	7.20843	7.76044	-0.552002	1.53618	1.8044	-1.74723
Phvul.002G043300.v2.1	3.38113	3.9807	-0.599571	-0.38732	-0.119141	-1.74701
Phvul.004G070500.v2.1	1.75416	2.37397	-0.619813	-1.20499	-0.936819	-1.74698
Phvul.001G199400.v2.1	6.3282	6.89073	-0.562531	1.0938	1.36179	-1.74582
Phvul.004G135500.v2.1	2.61574	3.22434	-0.608597	-0.771985	-0.504061	-1.74535
Phvul.004G085600.v2.1	2.34782	2.95899	-0.611171	-0.906635	-0.639097	-1.74283
Phvul.004G065700.v2.1	5.16776	5.74286	-0.575109	0.510591	0.777638	-1.73963
Phvul.010G160500.v2.1	6.47552	7.03431	-0.558794	1.16784	1.43487	-1.7395
Phvul.002G259300.v2.1	6.71351	7.26869	-0.555175	1.28745	1.55414	-1.73733
Phvul.002G206800.v2.1	0.634597	1.26499	-0.630398	-1.76766	-1.50119	-1.73588
Phvul.003G237800.v2.1	0.202291	0.837938	-0.635647	-1.98492	-1.71852	-1.73544
Phvul.007G180200.v2.1	3.72015	4.31174	-0.591595	-0.21694	0.0493276	-1.73456
Phvul.007G231200.v2.1	6.9889	7.53948	-0.550584	1.42585	1.69195	-1.73347
Phvul.005G104700.v2.1	7.20798	7.75564	-0.547666	1.53595	1.80196	-1.73284
Phvul.007G197900.v2.1	6.90075	7.45201	-0.551254	1.38155	1.64744	-1.73206
Phvul.010G158400.v2.1	3.69051	4.28168	-0.59117	-0.231833	0.0340302	-1.73192
Phvul.008G031580.v2.1	-0.0254868	0.611462	-0.636948	-2.0994	-1.83377	-1.73036
Phvul.008G068700.v2.1	2.6142	3.21817	-0.603968	-0.77276	-0.507201	-1.72994
Phvul.005G117500.v2.1	4.89645	5.47199	-0.575543	0.374238	0.639787	-1.72988
Phvul.011G080200.v2.1	2.88238	3.48241	-0.600025	-0.637978	-0.372727	-1.72794
Phvul.007G231300.v2.1	3.43679	4.02965	-0.592863	-0.359347	-0.0942294	-1.72707
Phvul.009G068900.v2.1	0.811066	1.43628	-0.625213	-1.67897	-1.41402	-1.72597
Phvul.001G043100.v2.1	0.281854	0.913588	-0.631734	-1.94494	-1.68002	-1.72575
Phvul.004G175300.v2.1	0.97759	1.60026	-0.622672	-1.59528	-1.33057	-1.72442
Phvul.008G065500.v2.1	0.781733	1.40649	-0.624756	-1.69371	-1.42918	-1.72325
Phvul.002G071600.v2.1	2.28373	2.88975	-0.606019	-0.938845	-0.674335	-1.72311
Phvul.010G033300.v2.1	5.64305	6.20724	-0.56419	0.749462	1.01396	-1.72304
Phvul.008G288400.v2.1	7.24372	7.78766	-0.543937	1.55392	1.81825	-1.72195
Phvul.002G078901.v2.1	0.0419218	0.675355	-0.633433	-2.06552	-1.80126	-1.72149
Phvul.003G035600.v2.1	4.31737	4.89754	-0.580166	0.0832104	0.347444	-1.72131
Phvul.003G258900.v2.1	3.234	3.8276	-0.593591	-0.461262	-0.197058	-1.72111
Phvul.007G231100.v2.1	5.13419	5.70394	-0.569749	0.493721	0.757827	-1.72048
Phvul.005G126000.v2.1	7.08507	7.62996	-0.54489	1.47418	1.738	-1.71856
Phvul.002G325000.v2.1	4.17071	4.75186	-0.581151	0.00949996	0.273306	-1.71852
Phvul.002G194300.v2.1	6.45389	7.00612	-0.552226	1.15697	1.42052	-1.71684
Phvul.003G233500.v2.1	1.16334	1.78103	-0.617688	-1.50192	-1.23857	-1.71556
Phvul.002G075400.v2.1	5.16444	5.73198	-0.567541	0.508927	0.7721	-1.7144
Phvul.008G175700.v2.1	1.89406	2.50165	-0.607597	-1.13468	-0.87184	-1.71226
Phvul.003G022800.v2.1	2.53421	3.13379	-0.599587	-0.812962	-0.550139	-1.71212
Phvul.006G163500.v2.1	6.06268	6.61814	-0.555461	0.960359	1.22308	-1.71142
Phvul.006G207500.v2.1	4.01892	4.59934	-0.58042	-0.0667829	0.19569	-1.70984
Phvul.010G000300.v2.1	3.92854	4.51004	-0.581507	-0.112209	0.150245	-1.70971
Phvul.002G188600.v2.1	1.22964	1.84462	-0.614976	-1.4686	-1.20621	-1.70931
Phvul.006G164100.v2.1	5.11192	5.6785	-0.566583	0.482528	0.744882	-1.70906
Phvul.008G033300.v2.1	3.33644	3.92456	-0.588122	-0.40978	-0.14771	-1.70721
Phvul.010G093000.v2.1	0.114296	0.742385	-0.628089	-2.02915	-1.76715	-1.70676
Phvul.009G163100.v2.1	4.20718	4.78421	-0.577025	0.0278335	0.289771	-1.70635
Phvul.008G133450.v2.1	7.17393	7.7134	-0.539477	1.51884	1.78046	-1.70428
Phvul.007G043800.v2.1	6.7599	7.3045	-0.544595	1.31076	1.57237	-1.70417
Phvul.009G016100.v2.1	5.11843	5.68344	-0.56501	0.4858	0.747395	-1.70412
Phvul.011G068200.v2.1	1.58029	2.1889	-0.608606	-1.29238	-1.03101	-1.70266
Phvul.002G016500.v2.1	7.04086	7.58114	-0.540284	1.45196	1.71315	-1.70147
Phvul.011G043300.v2.1	6.89553	7.43743	-0.541894	1.37893	1.64001	-1.70081
Phvul.011G062000.v2.1	1.14387	1.75726	-0.613392	-1.51171	-1.25067	-1.70051
Phvul.003G276500.v2.1	2.32503	2.92368	-0.598648	-0.918087	-0.657067	-1.70037
Phvul.002G216900.v2.1	6.41144	6.95915	-0.54771	1.13564	1.39662	-1.70012
Phvul.003G175400.v2.1	3.58384	4.16648	-0.582649	-0.285446	-0.0245945	-1.69927
Phvul.007G234700.v2.1	0.277295	0.901022	-0.623726	-1.94723	-1.68641	-1.69902
Phvul.001G077900.v2.1	1.81464	2.41913	-0.604488	-1.1746	-0.913838	-1.69867
Phvul.002G042900.v2.1	6.14154	6.692	-0.550457	0.999992	1.26066	-1.69809
Phvul.008G230500.v2.1	4.17523	4.75015	-0.574919	0.0117758	0.272439	-1.69805
Phvul.002G310900.v2.1	2.94801	3.53804	-0.590034	-0.604997	-0.344414	-1.69752
Phvul.008G019800.v2.1	6.97193	7.51089	-0.538955	1.41732	1.6774	-1.69422
Phvul.009G002500.v2.1	8.232	8.7551	-0.5231	2.0506	2.31059	-1.69365
Phvul.009G094900.v2.1	0.83531	1.45026	-0.614946	-1.66678	-1.4069	-1.69294
Phvul.011G163100.v2.1	2.60048	3.1927	-0.592225	-0.779656	-0.52016	-1.69045
Phvul.002G277600.v2.1	1.27106	1.87976	-0.608706	-1.44779	-1.18833	-1.69023
Phvul.002G239500.v2.1	1.64864	2.25204	-0.603401	-1.25802	-0.998869	-1.68822
Phvul.008G233300.v2.1	4.68064	5.24549	-0.564851	0.265781	0.524522	-1.68552
Phvul.008G196600.v2.1	3.3182	3.89988	-0.581677	-0.418946	-0.160272	-1.68509
Phvul.008G016600.v2.1	0.910596	1.5222	-0.611602	-1.62895	-1.37029	-1.68496
Phvul.002G091200.v2.1	2.28135	2.87533	-0.593983	-0.940043	-0.681674	-1.68311
Phvul.006G212200.v2.1	5.17799	5.73577	-0.557782	0.515736	0.774029	-1.68261
Phvul.008G153300.v2.1	3.15942	3.74197	-0.582551	-0.498744	-0.240631	-1.68144
Phvul.006G208900.v2.1	6.3618	6.90438	-0.542583	1.11069	1.36874	-1.68107
Phvul.006G192400.v2.1	2.15132	2.74622	-0.5949	-1.00539	-0.747379	-1.68078
Phvul.009G217600.v2.1	4.76439	5.32675	-0.56236	0.307869	0.565872	-1.68072
Phvul.007G185800.v2.1	5.91536	6.46337	-0.54801	0.886317	1.14431	-1.68064
Phvul.011G067600.v2.1	6.92133	7.4568	-0.535469	1.39189	1.64987	-1.68057
Phvul.006G089100.v2.1	5.76328	6.31306	-0.549778	0.809886	1.06781	-1.68023
Phvul.008G223300.v2.1	6.02241	6.56872	-0.54631	0.940116	1.19792	-1.67942
Phvul.006G024200.v2.1	0.0160343	0.636672	-0.620638	-2.07853	-1.82094	-1.678
Phvul.001G157400.v2.1	1.10453	1.71121	-0.606681	-1.53148	-1.2741	-1.67664
Phvul.005G123700.v2.1	7.48124	8.00853	-0.527282	1.67329	1.93065	-1.67654
Phvul.003G102300.v2.1	1.35441	1.95777	-0.603362	-1.4059	-1.14863	-1.67595
Phvul.005G184800.v2.1	4.07535	4.64483	-0.569477	-0.038422	0.218839	-1.67589
Phvul.008G154200.v2.1	0.923157	1.53064	-0.607484	-1.62263	-1.366	-1.67182
Phvul.002G052700.v2.1	6.37686	6.91626	-0.539398	1.11826	1.37479	-1.67113
Phvul.005G013300.v2.1	1.74231	2.33933	-0.597015	-1.21095	-0.954449	-1.67092
Phvul.007G253500.v2.1	0.456685	1.06936	-0.612674	-1.85707	-1.60075	-1.66978
Phvul.002G063300.v2.1	5.72827	6.27519	-0.546917	0.792291	1.04854	-1.6693
Phvul.002G171000.v2.1	2.18638	2.77726	-0.590885	-0.987771	-0.73158	-1.66892
Phvul.L002081.v2.1	0.19079	0.806302	-0.615512	-1.9907	-1.73462	-1.66822
Phvul.004G077000.v2.1	0.106098	0.721836	-0.615739	-2.03327	-1.7776	-1.66548
Phvul.005G073500.v2.1	1.39461	1.99409	-0.599476	-1.38569	-1.13014	-1.66473
Phvul.007G042100.v2.1	0.727227	1.33497	-0.607742	-1.7211	-1.46558	-1.66459
Phvul.003G092100.v2.1	6.60681	7.14105	-0.53424	1.23382	1.48919	-1.66352
Phvul.011G096300.v2.1	0.418286	1.02947	-0.611184	-1.87637	-1.62105	-1.66326
Phvul.003G070800.v2.1	5.22235	5.7737	-0.551344	0.53803	0.793328	-1.6631
Phvul.009G045800.v2.1	6.66583	7.19867	-0.532847	1.26348	1.51851	-1.66134
Phvul.003G276400.v2.1	2.77178	3.35277	-0.58099	-0.693561	-0.438698	-1.66027
Phvul.007G276800.v2.1	6.96607	7.49485	-0.528782	1.41438	1.66924	-1.66025
Phvul.007G084000.v2.1	3.39625	3.96898	-0.572732	-0.379724	-0.125108	-1.65866
Phvul.L003246.v2.1	0.206552	0.818948	-0.612395	-1.98278	-1.72818	-1.65854
Phvul.003G235400.v2.1	1.07595	1.67752	-0.601568	-1.54584	-1.29125	-1.65851
Phvul.007G005300.v2.1	1.15831	1.75882	-0.600509	-1.50445	-1.24987	-1.6584
Phvul.008G259300.v2.1	0.184271	0.796829	-0.612558	-1.99398	-1.73944	-1.65816
Phvul.008G017400.v2.1	5.16891	5.71929	-0.550375	0.511173	0.76564	-1.65768
Phvul.004G019900.v2.1	0.228165	0.839672	-0.611506	-1.97192	-1.71764	-1.65648
Phvul.010G116500.v2.1	0.254379	0.865454	-0.611076	-1.95874	-1.70451	-1.65614
Phvul.001G233600.v2.1	1.94308	2.5331	-0.590013	-1.11005	-0.855839	-1.65599
Phvul.004G011100.v2.1	3.22745	3.80138	-0.573934	-0.464558	-0.210399	-1.65568
Phvul.002G001300.v2.1	0.840162	1.44352	-0.603361	-1.66434	-1.41033	-1.65473
Phvul.008G114400.v2.1	3.492	4.06222	-0.570215	-0.331599	-0.0776573	-1.65426
Phvul.002G324300.v2.1	6.8205	7.34927	-0.528773	1.34122	1.59515	-1.65421
Phvul.009G024800.v2.1	4.32973	4.88915	-0.55942	0.0894202	0.343175	-1.65304
Phvul.010G125200.v2.1	4.40342	4.96153	-0.558108	0.126456	0.38001	-1.65173
Phvul.009G174700.v2.1	4.86228	5.41434	-0.552059	0.357067	0.610448	-1.65061
Phvul.005G061200.v2.1	1.37992	1.97486	-0.594935	-1.39308	-1.13993	-1.64907
Phvul.005G037400.v2.1	5.19407	5.74145	-0.547375	0.523819	0.776918	-1.64877
Phvul.004G066300.v2.1	1.37664	1.97127	-0.594634	-1.39472	-1.14175	-1.64794
Phvul.003G076800.v2.1	5.1689	5.716	-0.547095	0.511167	0.763964	-1.64681
Phvul.004G069900.v2.1	1.27819	1.87369	-0.5955	-1.4442	-1.19141	-1.64674
Phvul.007G156000.v2.1	2.1736	2.75776	-0.584154	-0.994192	-0.741507	-1.64608
Phvul.001G007700.v2.1	6.57134	7.10074	-0.5294	1.21599	1.46867	-1.64601
Phvul.002G238700.v2.1	1.06811	1.66577	-0.597661	-1.54979	-1.29723	-1.64524
Phvul.002G219400.v2.1	4.25597	4.81393	-0.557959	0.0523535	0.304897	-1.64515
Phvul.002G329700.v2.1	1.30375	1.89802	-0.594269	-1.43136	-1.17903	-1.64372
Phvul.002G206100.v2.1	5.42099	5.96343	-0.542441	0.637861	0.889886	-1.64178
Phvul.001G265400.v2.1	4.70621	5.25718	-0.550964	0.278632	0.530467	-1.64054
Phvul.009G028900.v2.1	5.86583	6.40225	-0.536413	0.861426	1.1132	-1.64015
Phvul.008G127100.v2.1	0.831908	1.43097	-0.59906	-1.66849	-1.41672	-1.64013
Phvul.006G140000.v2.1	4.57012	5.12223	-0.55211	0.210236	0.461793	-1.63873
Phvul.002G285800.v2.1	2.02002	2.60335	-0.583334	-1.07138	-0.820086	-1.63702
Phvul.008G084100.v2.1	0.352936	0.957002	-0.604067	-1.90921	-1.65793	-1.63697
Phvul.002G211800.v2.1	5.70519	6.24205	-0.53686	0.780692	1.03168	-1.63501
Phvul.010G164500.v2.1	1.99535	2.5776	-0.582241	-1.08378	-0.833193	-1.63238
Phvul.004G101000.v2.1	0.620031	1.21928	-0.599251	-1.77498	-1.52445	-1.63202
Phvul.001G124700.v2.1	0.449147	1.0499	-0.600752	-1.86086	-1.61065	-1.62995
Phvul.009G099900.v2.1	5.12697	5.66937	-0.542398	0.490093	0.740234	-1.62951
Phvul.009G162500.v2.1	0.806484	1.40258	-0.596094	-1.68127	-1.43117	-1.62925
Phvul.003G137466.v2.1	1.41537	2.00388	-0.58851	-1.37526	-1.12516	-1.62923
Phvul.007G219000.v2.1	4.19603	4.74984	-0.553807	0.0222275	0.272279	-1.62892
Phvul.001G162100.v2.1	4.05057	4.60619	-0.555615	-0.0508751	0.199174	-1.62891
Phvul.004G002800.v2.1	1.21193	1.80285	-0.590923	-1.4775	-1.22746	-1.62883
Phvul.007G020200.v2.1	3.65676	4.21703	-0.56027	-0.248795	0.00112964	-1.62809
Phvul.009G055000.v2.1	2.6486	3.22126	-0.572662	-0.75547	-0.505625	-1.62757
Phvul.004G041100.v2.1	3.97132	4.52751	-0.556195	-0.0907083	0.159135	-1.62756
Phvul.002G080000.v2.1	1.61685	2.20229	-0.585442	-1.274	-1.02419	-1.62737
Phvul.009G201200.v2.1	4.50458	5.05395	-0.549371	0.177298	0.427046	-1.62694
Phvul.008G249200.v2.1	0.0801337	0.684445	-0.604312	-2.04632	-1.79663	-1.62652
Phvul.001G083100.v2.1	3.41792	3.98034	-0.562419	-0.36883	-0.119324	-1.62536
Phvul.006G184300.v2.1	6.36789	6.89351	-0.525624	1.11375	1.36321	-1.6251
Phvul.008G283600.v2.1	0.360959	0.96105	-0.600091	-1.90518	-1.65587	-1.62412
Phvul.008G009100.v2.1	2.96898	3.53653	-0.567553	-0.594458	-0.345184	-1.62386
Phvul.004G172200.v2.1	5.33718	5.87523	-0.538056	0.595738	0.845001	-1.62378
Phvul.002G160600.v2.1	0.487776	1.08605	-0.598274	-1.84144	-1.59225	-1.62332
Phvul.009G172300.v2.1	7.67403	8.18265	-0.508624	1.77018	2.01927	-1.62263
Phvul.006G100000.v2.1	0.693594	1.28894	-0.59535	-1.73801	-1.489	-1.62213
Phvul.007G110900.v2.1	6.10387	6.63126	-0.527396	0.981056	1.22975	-1.62008
Phvul.007G084700.v2.1	3.71146	4.26814	-0.556673	-0.221303	0.0271372	-1.61843
Phvul.003G285700.v2.1	6.27905	6.80349	-0.52444	1.0691	1.3174	-1.61751
Phvul.001G028900.v2.1	5.56327	6.09603	-0.532755	0.709368	0.957366	-1.61554
Phvul.001G234200.v2.1	2.28677	2.85995	-0.573172	-0.937315	-0.689503	-1.61434
Phvul.003G089200.v2.1	6.31298	6.83472	-0.521748	1.08615	1.33329	-1.60998
Phvul.008G113600.v2.1	8.5756	9.06915	-0.493552	2.22329	2.47041	-1.60987
Phvul.010G032300.v2.1	0.634148	1.22642	-0.592271	-1.76788	-1.52082	-1.60946
Phvul.001G244200.v2.1	7.16939	7.68007	-0.510675	1.51656	1.7635	-1.60861
Phvul.003G157400.v2.1	3.52446	4.08036	-0.555894	-0.315286	-0.0684263	-1.60813
Phvul.003G203700.v2.1	2.69555	3.26125	-0.565707	-0.731876	-0.485273	-1.60645
Phvul.001G139900.v2.1	6.33007	6.85018	-0.520107	1.09474	1.34116	-1.60525
Phvul.002G194800.v2.1	6.5862	7.10305	-0.516847	1.22347	1.46985	-1.60501
Phvul.002G292500.v2.1	6.4815	6.99945	-0.517952	1.17084	1.41712	-1.60435
Phvul.011G104700.v2.1	3.18152	3.74037	-0.55885	-0.487637	-0.241446	-1.60377
Phvul.003G018300.v2.1	7.96884	8.46808	-0.499236	1.91834	2.16452	-1.60368
Phvul.003G209500.v2.1	6.33058	6.84974	-0.519156	1.095	1.34094	-1.60212
Phvul.007G021200.v2.1	5.59906	6.12682	-0.52776	0.727352	0.973034	-1.60046
Phvul.003G025400.v2.1	1.79211	2.36709	-0.574983	-1.18592	-0.940321	-1.59993
Phvul.L001643.v2.1	4.95844	5.49398	-0.535537	0.405396	0.650978	-1.59981
Phvul.009G224200.v2.1	2.38235	2.94966	-0.567307	-0.889279	-0.643846	-1.59884
Phvul.005G165900.v2.1	0.434769	1.02547	-0.590697	-1.86808	-1.62308	-1.59602
Phvul.011G080900.v2.1	3.43168	3.98479	-0.553108	-0.361914	-0.11706	-1.59506
Phvul.001G182400.v2.1	4.62271	5.16095	-0.53824	0.236664	0.481496	-1.59492
Phvul.003G110200.v2.1	2.44285	3.00791	-0.565059	-0.858876	-0.614203	-1.59388
Phvul.009G254800.v2.1	5.9103	6.43207	-0.521765	0.883776	1.12838	-1.59343
Phvul.008G271700.v2.1	6.27134	6.7886	-0.51726	1.06522	1.30982	-1.59339
Phvul.006G103300.v2.1	6.7327	7.24417	-0.511469	1.29709	1.54167	-1.59322
Phvul.008G166600.v2.1	1.89861	2.46988	-0.571269	-1.1324	-0.888011	-1.59201
Phvul.007G277100.v2.1	0.0875537	0.681043	-0.593489	-2.04259	-1.79836	-1.59095
Phvul.011G156900.v2.1	5.82118	6.3433	-0.522124	0.838985	1.08321	-1.59094
Phvul.004G084494.v2.1	3.67584	4.22439	-0.548544	-0.239204	0.00487333	-1.59
Phvul.L003800.v2.1	4.93857	5.47132	-0.532751	0.395409	0.639448	-1.58975
Phvul.002G298900.v2.1	0.367574	0.956799	-0.589225	-1.90185	-1.65803	-1.58837
Phvul.008G002700.v2.1	2.70505	3.26442	-0.559372	-0.727101	-0.483662	-1.58585
Phvul.002G238000.v2.1	3.99106	4.53425	-0.54319	-0.0807876	0.162562	-1.58526
Phvul.001G136000.v2.1	0.607797	1.193	-0.585202	-1.78113	-1.53782	-1.58494
Phvul.010G138700.v2.1	3.9501	4.49361	-0.543516	-0.101373	0.141883	-1.58465
Phvul.009G160600.v2.1	4.73693	5.27061	-0.533683	0.294069	0.537305	-1.58452
Phvul.002G270900.v2.1	3.78575	4.33123	-0.545477	-0.18397	0.0592434	-1.58437
Phvul.010G063400.v2.1	2.43382	2.99519	-0.561371	-0.863414	-0.620676	-1.58128
Phvul.010G082900.v2.1	7.12925	7.6321	-0.502854	1.49639	1.73908	-1.58103
Phvul.004G131900.v2.1	7.33608	7.83597	-0.499894	1.60033	1.84284	-1.57975
Phvul.009G075801.v2.1	5.12747	5.65423	-0.526761	0.490343	0.732529	-1.57769
Phvul.005G034700.v2.1	0.627225	1.20995	-0.582726	-1.77136	-1.5292	-1.57753
Phvul.011G183950.v2.1	4.89397	5.42334	-0.529368	0.372995	0.61503	-1.5767
Phvul.004G035400.v2.1	4.20254	4.74044	-0.537896	0.0255015	0.267496	-1.57644
Phvul.009G259500.v2.1	3.08634	3.63798	-0.551638	-0.535473	-0.293554	-1.57594
Phvul.008G006000.v2.1	3.42365	3.97099	-0.547344	-0.365951	-0.124081	-1.57562
Phvul.007G074100.v2.1	1.46086	2.03231	-0.571449	-1.3524	-1.11069	-1.57455
Phvul.009G141700.v2.1	5.66521	6.18429	-0.519083	0.760597	1.00228	-1.57442
Phvul.001G200900.v2.1	7.8049	8.29732	-0.492422	1.83595	2.07762	-1.57432
Phvul.009G187000.v2.1	3.90124	4.44203	-0.540793	-0.125926	0.115635	-1.57361
Phvul.L002243.v2.1	6.41621	6.92567	-0.509463	1.13803	1.37958	-1.57352
Phvul.007G060700.v2.1	7.41706	7.91369	-0.496636	1.64103	1.88239	-1.57229
Phvul.002G053000.v2.1	1.9948	2.55807	-0.56327	-1.08405	-0.843131	-1.56946
Phvul.006G219600.v2.1	9.31308	9.78516	-0.472084	2.59392	2.8348	-1.56913
Phvul.008G041200.v2.1	3.80182	4.34214	-0.540323	-0.175894	0.0647979	-1.56795
Phvul.007G029900.v2.1	0.553024	1.13344	-0.58042	-1.80865	-1.56813	-1.56683
Phvul.006G179800.v2.1	2.7072	3.26038	-0.55318	-0.726021	-0.48572	-1.56541
Phvul.009G188900.v2.1	3.58042	4.12266	-0.542248	-0.287165	-0.0468954	-1.5652
Phvul.001G148200.v2.1	5.83734	6.35138	-0.514047	0.847106	1.08732	-1.56483
Phvul.008G266200.v2.1	0.719688	1.29699	-0.577298	-1.72489	-1.4849	-1.56336
Phvul.002G146700.v2.1	2.82623	3.37724	-0.55101	-0.666199	-0.426248	-1.56312
Phvul.003G185300.v2.1	5.45915	5.9773	-0.518153	0.657037	0.896944	-1.56284
Phvul.002G167200.v2.1	4.43532	4.96622	-0.530891	0.14249	0.382395	-1.56282
Phvul.L007743.v2.1	4.73793	5.26502	-0.527088	0.294572	0.534458	-1.5627
Phvul.007G078000.v2.1	1.02149	1.59471	-0.573222	-1.57322	-1.33339	-1.5623
Phvul.011G060800.v2.1	3.13802	3.68484	-0.546826	-0.509503	-0.269706	-1.56212
Phvul.L001644.v2.1	1.67419	2.23915	-0.564963	-1.24519	-1.00543	-1.56185
Phvul.002G048500.v2.1	4.68031	5.20784	-0.527527	0.265615	0.505359	-1.56177
Phvul.001G095650.v2.1	4.6853	5.21255	-0.527243	0.268123	0.507754	-1.56104
Phvul.003G238200.v2.1	4.45566	4.98561	-0.529957	0.152709	0.392267	-1.56056
Phvul.010G041700.v2.1	6.3636	6.8693	-0.505698	1.11159	1.35089	-1.55886
Phvul.001G169000.v2.1	8.02931	8.51381	-0.484506	1.94873	2.1878	-1.55734
Phvul.005G014700.v2.1	3.13815	3.68327	-0.545124	-0.509437	-0.270505	-1.55648
Phvul.009G109800.v2.1	2.96653	3.51353	-0.547	-0.595688	-0.356889	-1.55562
Phvul.006G080200.v2.1	1.74985	2.31199	-0.562141	-1.20716	-0.968361	-1.55561
Phvul.005G051700.v2.1	9.80659	10.2684	-0.461861	2.84195	3.08074	-1.5556
Phvul.006G153400.v2.1	3.80539	4.34077	-0.535385	-0.174099	0.0641026	-1.55173
Phvul.011G089900.v2.1	7.26442	7.75662	-0.492196	1.56432	1.80245	-1.55127
Phvul.003G097003.v2.1	1.64476	2.20689	-0.562124	-1.25997	-1.02185	-1.55122
Phvul.003G139700.v2.1	1.13462	1.70308	-0.56846	-1.51636	-1.27824	-1.55117
Phvul.010G154500.v2.1	4.29697	4.82576	-0.528789	0.0729568	0.310915	-1.55014
Phvul.005G125600.v2.1	3.33368	3.87432	-0.54064	-0.411169	-0.173281	-1.54968
Phvul.003G197000.v2.1	1.6855	2.24611	-0.560617	-1.2395	-1.00189	-1.5479
Phvul.008G120700.v2.1	3.36949	3.90913	-0.539644	-0.393172	-0.155564	-1.54786
Phvul.007G096900.v2.1	1.05829	1.62668	-0.568388	-1.55472	-1.31712	-1.54779
Phvul.002G117700.v2.1	3.70914	4.24452	-0.535383	-0.222472	0.015119	-1.54775
Phvul.009G015400.v2.1	3.37061	3.90986	-0.539247	-0.392607	-0.155194	-1.54659
Phvul.004G074300.v2.1	0.0465736	0.626955	-0.580381	-2.06318	-1.82589	-1.5458
Phvul.001G164200.v2.1	7.76268	8.24642	-0.48374	1.81473	2.05172	-1.5438
Phvul.003G246900.v2.1	3.25302	3.79263	-0.539605	-0.451705	-0.214854	-1.54293
Phvul.010G048100.v2.1	7.76892	8.25222	-0.483306	1.81787	2.05467	-1.54262
Phvul.011G134200.v2.1	7.56831	8.05345	-0.485147	1.71705	1.95351	-1.54044
Phvul.003G226400.v2.1	6.04535	6.54933	-0.503984	0.951646	1.18806	-1.54005
Phvul.009G060400.v2.1	2.4853	3.03331	-0.548011	-0.837543	-0.601278	-1.53911
Phvul.001G046600.v2.1	1.78287	2.33959	-0.556725	-1.19057	-0.954315	-1.53902
Phvul.010G148700.v2.1	3.49394	4.02933	-0.535392	-0.330624	-0.0943913	-1.5389
Phvul.007G179000.v2.1	1.96412	2.51768	-0.553557	-1.09947	-0.863686	-1.536
Phvul.008G277600.v2.1	0.968375	1.53388	-0.565507	-1.59991	-1.36435	-1.53453
Phvul.008G287700.v2.1	5.08971	5.60374	-0.514028	0.47137	0.706838	-1.53392
Phvul.005G161300.v2.1	6.75844	7.25123	-0.492787	1.31003	1.54526	-1.53235
Phvul.001G188201.v2.1	5.77752	6.28116	-0.503633	0.817045	1.05158	-1.52783
Phvul.005G160100.v2.1	5.37429	5.88285	-0.508558	0.614391	0.848877	-1.52752
Phvul.011G156800.v2.1	1.70845	2.26239	-0.553942	-1.22797	-0.993603	-1.52672
Phvul.004G063700.v2.1	5.4631	5.96997	-0.506878	0.659021	0.893215	-1.52562
Phvul.002G065000.v2.1	6.56065	7.05331	-0.492669	1.21062	1.44454	-1.5238
Phvul.003G170566.v2.1	6.75465	7.24478	-0.490133	1.30812	1.54198	-1.5234
Phvul.009G039600.v2.1	4.00204	4.52641	-0.524366	-0.0752671	0.158572	-1.52331
Phvul.011G018000.v2.1	2.08579	2.634	-0.548207	-1.03832	-0.804489	-1.52328
Phvul.007G189500.v2.1	4.68774	5.20299	-0.515247	0.269349	0.502891	-1.52137
Phvul.005G177100.v2.1	4.5686	5.08529	-0.516681	0.209474	0.442991	-1.52121
Phvul.008G026150.v2.1	0.0141445	0.587262	-0.573117	-2.07948	-1.84609	-1.52038
Phvul.006G087300.v2.1	0.65957	1.22432	-0.564751	-1.75511	-1.52189	-1.51928
Phvul.003G096600.v2.1	1.7421	2.29312	-0.551023	-1.21105	-0.977962	-1.51844
Phvul.009G176100.v2.1	5.11649	5.62536	-0.508867	0.484827	0.717837	-1.51791
Phvul.009G206300.v2.1	3.46232	3.99172	-0.5294	-0.346518	-0.113536	-1.51773
Phvul.009G224900.v2.1	8.50591	8.97242	-0.466508	2.18826	2.42119	-1.51734
Phvul.008G257800.v2.1	0.56087	1.1262	-0.565327	-1.80471	-1.57182	-1.51711
Phvul.002G097100.v2.1	0.488461	1.05435	-0.565885	-1.8411	-1.60839	-1.51598
Phvul.008G089500.v2.1	0.67513	1.23858	-0.563445	-1.74729	-1.51463	-1.51559
Phvul.009G051700.v2.1	2.81194	3.34864	-0.536699	-0.673378	-0.4408	-1.51509
Phvul.L004500.v2.1	1.40212	1.95635	-0.554233	-1.38192	-1.14935	-1.51505
Phvul.011G088900.v2.1	6.71224	7.19979	-0.487556	1.28681	1.51908	-1.5131
Phvul.010G162500.v2.1	2.44285	2.98331	-0.540463	-0.858876	-0.62672	-1.51234
Phvul.004G041900.v2.1	1.56139	2.11274	-0.551343	-1.30187	-1.06976	-1.51204
Phvul.002G322600.v2.1	1.37488	1.92806	-0.553178	-1.39561	-1.16375	-1.51043
Phvul.006G182900.v2.1	2.93139	3.46459	-0.533208	-0.61335	-0.381792	-1.50845
Phvul.003G172000.v2.1	2.07293	2.61624	-0.54331	-1.04479	-0.813528	-1.50651
Phvul.009G085600.v2.1	0.361929	0.925904	-0.563974	-1.90469	-1.67375	-1.50442
Phvul.002G284900.v2.1	0.787682	1.34634	-0.55866	-1.69072	-1.45979	-1.50437
Phvul.001G216600.v2.1	5.25093	5.75376	-0.502833	0.552392	0.783184	-1.50345
Phvul.011G012500.v2.1	0.836268	1.39364	-0.557368	-1.6663	-1.43572	-1.50209
Phvul.001G204300.v2.1	7.16326	7.64134	-0.478083	1.51348	1.74379	-1.50031
Phvul.002G305600.v2.1	6.00663	6.49901	-0.492375	0.93219	1.16245	-1.49997
Phvul.003G140452.v2.1	4.38679	4.89912	-0.512328	0.118097	0.348247	-1.49928
Phvul.006G022732.v2.1	0.573735	1.13344	-0.559709	-1.79824	-1.56813	-1.49902
Phvul.006G189700.v2.1	2.19199	2.7315	-0.539508	-0.984951	-0.75487	-1.49882
Phvul.004G143700.v2.1	0.742857	1.29991	-0.557048	-1.71325	-1.48342	-1.49718
Phvul.001G095100.v2.1	1.32072	1.87048	-0.549758	-1.42283	-1.19305	-1.49685
Phvul.008G034000.v2.1	2.72581	3.25799	-0.532183	-0.716669	-0.486935	-1.49656
Phvul.006G059200.v2.1	5.29986	5.7999	-0.50004	0.576983	0.806664	-1.49621
Phvul.006G066000.v2.1	1.29206	1.84188	-0.549819	-1.43723	-1.20761	-1.49587
Phvul.007G196700.v2.1	0.988559	1.54212	-0.553559	-1.58976	-1.36016	-1.49575
Phvul.007G164200.v2.1	3.3941	3.91749	-0.523396	-0.380804	-0.151309	-1.49501
Phvul.007G230200.v2.1	6.74002	7.22161	-0.481583	1.30077	1.53018	-1.49445
Phvul.002G024500.v2.1	0.158824	0.722165	-0.56334	-2.00677	-1.77744	-1.49394
Phvul.007G101900.v2.1	1.86204	2.40412	-0.542081	-1.15078	-0.921476	-1.49374
Phvul.011G059700.v2.1	7.01292	7.49062	-0.477698	1.43792	1.66708	-1.49283
Phvul.002G031800.v2.1	2.91038	3.43892	-0.52853	-0.623904	-0.39486	-1.49207
Phvul.003G261900.v2.1	4.73876	5.24452	-0.505753	0.294991	0.524024	-1.492
Phvul.002G062800.v2.1	4.22277	4.7348	-0.512026	0.0356687	0.264626	-1.49151
Phvul.002G168400.v2.1	2.73502	3.26505	-0.530031	-0.712039	-0.483342	-1.48981
Phvul.006G060100.v2.1	4.51791	5.02559	-0.507681	0.183995	0.412611	-1.48928
Phvul.009G152300.v2.1	0.742354	1.29699	-0.554633	-1.7135	-1.4849	-1.48915
Phvul.009G019400.v2.1	0.94107	1.49247	-0.551404	-1.61363	-1.38542	-1.48665
Phvul.007G016600.v2.1	0.0925285	0.653624	-0.561096	-2.04009	-1.81232	-1.48376
Phvul.002G187600.v2.1	5.01702	5.51668	-0.499661	0.434833	0.662529	-1.48329
Phvul.002G275000.v2.1	4.52397	5.02977	-0.505793	0.187043	0.414736	-1.48327
Phvul.011G030600.v2.1	7.94402	8.40648	-0.462462	1.90587	2.13317	-1.48074
Phvul.006G222000.v2.1	1.77602	2.31504	-0.53902	-1.19401	-0.966808	-1.48004
Phvul.001G261100.v2.1	3.10566	3.62809	-0.522431	-0.525764	-0.298587	-1.47991
Phvul.011G049400.v2.1	4.68375	5.18621	-0.502462	0.267344	0.494354	-1.47882
Phvul.005G012100.v2.1	4.5294	5.03338	-0.50398	0.189768	0.416573	-1.47748
Phvul.011G057100.v2.1	1.78329	2.32125	-0.537962	-1.19035	-0.96365	-1.47683
Phvul.006G127100.v2.1	2.80629	3.33115	-0.524857	-0.676217	-0.449702	-1.4756
Phvul.002G309900.v2.1	1.03215	1.57861	-0.546454	-1.56785	-1.34159	-1.47399
Phvul.007G202300.v2.1	2.94495	3.46759	-0.522639	-0.606531	-0.380266	-1.47397
Phvul.002G233700.v2.1	3.79959	4.31157	-0.511979	-0.177013	0.0492407	-1.47389
Phvul.003G128000.v2.1	1.26741	1.81087	-0.54346	-1.44962	-1.22339	-1.47377
Phvul.003G108700.v2.1	5.00907	5.50593	-0.496864	0.43084	0.657062	-1.47369
Phvul.011G017100.v2.1	3.72987	4.24249	-0.512621	-0.212054	0.0140847	-1.47314
Phvul.006G022300.v2.1	0.586736	1.1381	-0.551361	-1.79171	-1.56576	-1.47188
Phvul.004G129900.v2.1	2.74859	3.27302	-0.524431	-0.70522	-0.479286	-1.47181
Phvul.009G254200.v2.1	2.98906	3.5102	-0.521137	-0.584362	-0.358582	-1.47081
Phvul.001G219400.v2.1	6.0404	6.52315	-0.482746	0.94916	1.17473	-1.46944
Phvul.006G051300.v2.1	5.20022	5.69333	-0.493101	0.52691	0.752427	-1.4691
Phvul.003G209400.v2.1	5.00407	5.49911	-0.495042	0.428327	0.65359	-1.46744
Phvul.002G316900.v2.1	0.940876	1.48611	-0.545237	-1.61373	-1.38866	-1.46619
Phvul.002G327800.v2.1	4.1769	4.68163	-0.50473	0.0126112	0.237565	-1.46543
Phvul.005G176200.v2.1	4.8799	5.37546	-0.495557	0.365923	0.590662	-1.46403
Phvul.002G109700.v2.1	4.81499	5.31117	-0.496186	0.333299	0.557947	-1.46343
Phvul.004G001000.v2.1	3.18509	3.70152	-0.516428	-0.485846	-0.261221	-1.46328
Phvul.009G007300.v2.1	3.07327	3.59083	-0.51756	-0.542045	-0.317552	-1.46242
Phvul.011G030400.v2.1	5.74254	6.22654	-0.484	0.799463	1.02378	-1.4613
Phvul.007G017700.v2.1	0.646963	1.19378	-0.546816	-1.76144	-1.53743	-1.4593
Phvul.006G096600.v2.1	7.1701	7.63548	-0.46538	1.51692	1.7408	-1.45848
Phvul.010G129900.v2.1	10.1365	10.5647	-0.428147	3.00776	3.23149	-1.45744
Phvul.004G133000.v2.1	3.72777	4.23567	-0.5079	-0.213108	0.0106147	-1.4574
Phvul.L001744.v2.1	1.37067	1.90781	-0.537147	-1.39773	-1.17405	-1.45711
Phvul.002G083000.v2.1	9.09762	9.53854	-0.440912	2.48564	2.70929	-1.4569
Phvul.002G033400.v2.1	2.45267	2.97628	-0.523613	-0.853941	-0.630298	-1.45688
Phvul.003G102000.v2.1	2.39088	2.91477	-0.523896	-0.884996	-0.661601	-1.45527
Phvul.011G047600.v2.1	1.95921	2.48825	-0.529045	-1.10194	-0.878661	-1.45453
Phvul.001G061900.v2.1	1.18746	1.72609	-0.53863	-1.4898	-1.26653	-1.45446
Phvul.006G194100.v2.1	2.2424	2.76767	-0.525266	-0.959614	-0.736462	-1.45369
Phvul.011G154500.v2.1	3.60436	4.11225	-0.507886	-0.27513	-0.0521959	-1.45227
Phvul.006G189000.v2.1	3.2781	3.78932	-0.511223	-0.439103	-0.216537	-1.44987
Phvul.001G125800.v2.1	4.64398	5.13773	-0.493756	0.247355	0.469683	-1.44832
Phvul.001G147600.v2.1	3.22538	3.73672	-0.511337	-0.465596	-0.243306	-1.44807
Phvul.011G100400.v2.1	4.29549	4.79343	-0.497945	0.0722123	0.294464	-1.44783
Phvul.006G218200.v2.1	5.25447	5.74044	-0.485965	0.554173	0.776403	-1.44768
Phvul.006G088800.v2.1	6.58893	7.05824	-0.469309	1.22484	1.44704	-1.44753
Phvul.001G197300.v2.1	2.50212	3.02199	-0.519871	-0.829089	-0.607037	-1.44652
Phvul.006G139200.v2.1	0.991494	1.52988	-0.53839	-1.58829	-1.36638	-1.44558
Phvul.001G008500.v2.1	2.45344	2.97331	-0.519873	-0.853555	-0.63181	-1.44452
Phvul.001G025400.v2.1	0.389866	0.935377	-0.545511	-1.89065	-1.66893	-1.44437
Phvul.007G173700.v2.1	0.787171	1.32768	-0.540509	-1.69098	-1.46928	-1.44418
Phvul.001G027200.v2.1	2.9889	3.50195	-0.513051	-0.584447	-0.362783	-1.44399
Phvul.001G012800.v2.1	1.00347	1.54107	-0.537599	-1.58227	-1.36069	-1.44345
Phvul.008G221000.v2.1	5.00098	5.48829	-0.487313	0.426772	0.648082	-1.44169
Phvul.009G215400.v2.1	4.36016	4.85524	-0.495079	0.104714	0.325917	-1.44099
Phvul.006G011700.v2.1	4.87517	5.36366	-0.48849	0.363545	0.584657	-1.4404
Phvul.007G280400.v2.1	5.26992	5.75349	-0.483566	0.561936	0.783043	-1.44036
Phvul.002G206200.v2.1	3.81107	4.31258	-0.501506	-0.171242	0.0497545	-1.43965
Phvul.008G053900.v2.1	3.91908	4.41917	-0.500092	-0.116961	0.103999	-1.43941
Phvul.010G108300.v2.1	7.32796	7.7844	-0.456443	1.59625	1.81659	-1.43536
Phvul.004G131800.v2.1	5.34962	5.83057	-0.480949	0.601991	0.82227	-1.43498
Phvul.003G148900.v2.1	2.56548	3.08108	-0.5156	-0.797247	-0.576968	-1.43497
Phvul.006G149620.v2.1	0.504719	1.04596	-0.541242	-1.83293	-1.61265	-1.43495
Phvul.009G247800.v2.1	7.02727	7.48723	-0.459969	1.44513	1.66536	-1.43465
Phvul.004G097994.v2.1	2.07286	2.59446	-0.521604	-1.04483	-0.82461	-1.43455
Phvul.001G165000.v2.1	1.78202	2.30706	-0.525032	-1.19099	-0.970873	-1.43392
Phvul.005G006800.v2.1	2.07908	2.60024	-0.521159	-1.04169	-0.821668	-1.43333
Phvul.008G278100.v2.1	4.61113	5.10055	-0.489412	0.230848	0.450757	-1.43256
Phvul.002G272400.v2.1	1.43321	1.96215	-0.528944	-1.36629	-1.1464	-1.43249
Phvul.003G118800.v2.1	8.35901	8.80168	-0.442667	2.11444	2.33429	-1.43224
Phvul.001G180700.v2.1	4.84496	5.33121	-0.486251	0.348363	0.568145	-1.43173
Phvul.002G119401.v2.1	1.86744	2.39062	-0.523189	-1.14806	-0.928344	-1.43133
Phvul.010G117700.v2.1	7.31167	7.76707	-0.455403	1.58807	1.80777	-1.43125
Phvul.006G072500.v2.1	1.50261	2.0303	-0.527695	-1.33142	-1.11171	-1.43122
Phvul.011G158500.v2.1	1.16615	1.698	-0.531852	-1.50051	-1.28083	-1.43111
Phvul.002G283000.v2.1	4.67661	5.16467	-0.488058	0.263753	0.483388	-1.43078
Phvul.002G072200.v2.1	5.53164	6.0088	-0.477161	0.693472	0.912976	-1.42993
Phvul.007G185701.v2.1	3.07282	3.58011	-0.507291	-0.542269	-0.323005	-1.42836
Phvul.002G324000.v2.1	5.19369	5.67444	-0.48075	0.523627	0.742818	-1.42788
Phvul.002G118800.v2.1	1.05611	1.58825	-0.532142	-1.55582	-1.33668	-1.42753
Phvul.004G087400.v2.1	2.00053	2.52087	-0.520343	-1.08118	-0.862062	-1.42739
Phvul.002G275904.v2.1	0.33867	0.879641	-0.540971	-1.91638	-1.6973	-1.4272
Phvul.003G150600.v2.1	0.455855	0.995309	-0.539454	-1.85749	-1.63843	-1.42701
Phvul.001G174900.v2.1	4.49704	4.98601	-0.488968	0.173508	0.392469	-1.42638
Phvul.005G181000.v2.1	2.31758	2.83367	-0.516093	-0.921833	-0.702873	-1.42638
Phvul.003G145500.v2.1	5.38359	5.86092	-0.477324	0.619066	0.837716	-1.42436
Phvul.001G146800.v2.1	1.72669	2.24952	-0.522834	-1.2188	-1.00015	-1.42435
Phvul.004G011300.v2.1	7.37079	7.82306	-0.452275	1.61778	1.83627	-1.42331
Phvul.002G283100.v2.1	0.674684	1.20995	-0.535267	-1.74751	-1.5292	-1.42216
Phvul.006G022666.v2.1	0.798931	1.3326	-0.533664	-1.68507	-1.46678	-1.42197
Phvul.006G151200.v2.1	3.1074	3.61234	-0.504931	-0.524887	-0.306605	-1.42196
Phvul.007G095300.v2.1	4.84174	5.3242	-0.482458	0.346744	0.564575	-1.41902
Phvul.003G196100.v2.1	1.19353	1.72135	-0.527821	-1.48675	-1.26894	-1.41888
Phvul.008G068500.v2.1	2.31361	2.82722	-0.51361	-0.923827	-0.706156	-1.41798
Phvul.008G269200.v2.1	0.86226	1.3939	-0.531643	-1.65324	-1.43558	-1.41788
Phvul.011G124500.v2.1	4.05204	4.54384	-0.491807	-0.0501407	0.167446	-1.41743
Phvul.001G032000.v2.1	5.01275	5.49257	-0.479824	0.43269	0.650264	-1.41735
Phvul.007G182600.v2.1	3.90602	4.3996	-0.49358	-0.123526	0.094038	-1.41729
Phvul.004G020100.v2.1	3.81287	4.30745	-0.494581	-0.17034	0.047143	-1.41676
Phvul.011G161100.v2.1	1.5277	2.05057	-0.522868	-1.31881	-1.1014	-1.41625
Phvul.011G111700.v2.1	3.04843	3.55183	-0.503398	-0.554527	-0.337399	-1.41445
Phvul.003G163100.v2.1	1.4811	2.00383	-0.522723	-1.34222	-1.12519	-1.41384
Phvul.011G203450.v2.1	1.06628	1.59356	-0.527273	-1.5507	-1.33398	-1.41181
Phvul.001G156100.v2.1	1.44983	1.97231	-0.522483	-1.35794	-1.14123	-1.41176
Phvul.004G043700.v2.1	1.42442	1.94695	-0.522531	-1.37071	-1.15413	-1.41087
Phvul.010G149900.v2.1	6.22484	6.68762	-0.462777	1.04186	1.25843	-1.41084
Phvul.003G205600.v2.1	8.81441	9.24491	-0.430499	2.34331	2.55986	-1.41069
Phvul.002G182100.v2.1	1.95812	2.47376	-0.515641	-1.10249	-0.886037	-1.41005
Phvul.008G021900.v2.1	3.00435	3.50659	-0.502243	-0.576681	-0.36042	-1.4088
Phvul.002G241400.v2.1	7.01827	7.47044	-0.45217	1.44061	1.65682	-1.40842
Phvul.007G073200.v2.1	5.20681	5.6814	-0.474595	0.530219	0.74636	-1.40802
Phvul.002G185500.v2.1	3.71525	4.20832	-0.493068	-0.219398	-0.00330271	-1.40772
Phvul.006G221100.v2.1	4.30643	4.79173	-0.485295	0.077714	0.293598	-1.40634
Phvul.002G254000.v2.1	5.93847	6.40344	-0.464969	0.897934	1.11381	-1.4063
Phvul.010G052000.v2.1	3.60782	4.10169	-0.493873	-0.273391	-0.057567	-1.40595
Phvul.002G052200.v2.1	5.49004	5.96013	-0.470093	0.672563	0.888207	-1.40478
Phvul.004G075100.v2.1	11.3264	11.7239	-0.397445	3.60579	3.82143	-1.40476
Phvul.011G134600.v2.1	6.9304	7.38225	-0.451849	1.39645	1.61193	-1.40373
Phvul.010G129200.v2.1	0.26212	0.796829	-0.534709	-1.95485	-1.73944	-1.40328
Phvul.007G207300.v2.1	3.25184	3.74927	-0.497431	-0.452298	-0.236917	-1.40306
Phvul.007G146800.v2.1	5.95587	6.41953	-0.463655	0.906679	1.122	-1.40266
Phvul.006G143200.v2.1	1.58188	2.09996	-0.518076	-1.29157	-1.07627	-1.4026
Phvul.007G201200.v2.1	4.95714	5.43271	-0.475566	0.404743	0.619797	-1.40094
Phvul.008G004500.v2.1	6.38313	6.84074	-0.457603	1.12141	1.33635	-1.40023
Phvul.008G157300.v2.1	5.74669	6.21218	-0.465492	0.801549	1.01648	-1.40012
Phvul.001G186000.v2.1	6.73429	7.18731	-0.453011	1.29789	1.51273	-1.39949
Phvul.005G133400.v2.1	0.240444	0.774186	-0.533742	-1.96575	-1.75096	-1.39918
Phvul.001G144400.v2.1	4.76673	5.24413	-0.4774	0.309048	0.52383	-1.39916
Phvul.009G169800.v2.1	0.449147	0.979671	-0.530524	-1.86086	-1.64639	-1.39713
Phvul.003G209832.v2.1	1.07212	1.59471	-0.52259	-1.54777	-1.33339	-1.39653
Phvul.002G297900.v2.1	7.02649	7.47495	-0.44846	1.44475	1.65911	-1.39646
Phvul.002G318800.v2.1	2.17472	2.68312	-0.508399	-0.993629	-0.779489	-1.39498
Phvul.009G082100.v2.1	4.34845	4.82971	-0.481254	0.0988309	0.312925	-1.39468
Phvul.011G183300.v2.1	4.26583	4.74811	-0.482281	0.0573081	0.271401	-1.39467
Phvul.003G241400.v2.1	3.97455	4.46035	-0.485804	-0.0890838	0.124957	-1.39434
Phvul.009G126600.v2.1	0.742857	1.26862	-0.52576	-1.71325	-1.49934	-1.39345
Phvul.004G001500.v2.1	4.74125	5.21707	-0.475818	0.29624	0.510054	-1.39286
Phvul.002G154900.v2.1	1.22785	1.74719	-0.519343	-1.4695	-1.25579	-1.39219
Phvul.006G060600.v2.1	5.84576	6.30737	-0.461618	0.851337	1.06492	-1.39136
Phvul.003G142200.v2.1	4.73718	5.21256	-0.475382	0.294197	0.507764	-1.39125
Phvul.011G034700.v2.1	6.73795	7.18833	-0.450374	1.29973	1.51325	-1.3909
Phvul.002G012300.v2.1	4.48489	4.96328	-0.478386	0.167402	0.380901	-1.3908
Phvul.005G053400.v2.1	0.66341	1.18916	-0.52575	-1.75318	-1.53978	-1.39014
Phvul.011G028600.v2.1	2.2128	2.71913	-0.50633	-0.97449	-0.761163	-1.38969
Phvul.005G134400.v2.1	3.81895	4.30511	-0.486158	-0.167283	0.0459526	-1.38909
Phvul.006G075100.v2.1	3.86628	4.35167	-0.485388	-0.143495	0.0696484	-1.38849
Phvul.009G134300.v2.1	2.08437	2.59192	-0.507552	-1.03904	-0.825903	-1.38844
Phvul.009G179500.v2.1	0.232023	0.762054	-0.530031	-1.96998	-1.75714	-1.38653
Phvul.008G228100.v2.1	1.28766	1.8044	-0.516749	-1.43945	-1.22668	-1.38606
Phvul.003G091100.v2.1	2.62531	3.12522	-0.49991	-0.767177	-0.554504	-1.38543
Phvul.009G148600.v2.1	0.200763	0.730641	-0.529878	-1.98569	-1.77312	-1.38474
Phvul.001G164900.v2.1	0.146137	0.676627	-0.530489	-2.01314	-1.80061	-1.38451
Phvul.001G076400.v2.1	6.20093	6.65588	-0.454946	1.02984	1.24228	-1.3839
Phvul.007G199200.v2.1	3.24586	3.73739	-0.491529	-0.455303	-0.242965	-1.38325
Phvul.007G129200.v2.1	0.106098	0.636672	-0.530574	-2.03327	-1.82094	-1.38314
Phvul.006G167300.v2.1	0.23307	0.762054	-0.528985	-1.96945	-1.75714	-1.38311
Phvul.011G066300.v2.1	2.28177	2.78524	-0.50347	-0.939831	-0.727522	-1.38305
Phvul.003G214900.v2.1	0.106098	0.636619	-0.530521	-2.03327	-1.82097	-1.38296
Phvul.009G040800.v2.1	3.72499	4.21046	-0.485465	-0.214505	-0.00221691	-1.38292
Phvul.008G158118.v2.1	2.33767	2.84036	-0.502688	-0.911737	-0.699472	-1.38277
Phvul.004G034800.v2.1	5.32329	5.78812	-0.464838	0.588757	0.80067	-1.38048
Phvul.011G029700.v2.1	4.30256	4.77994	-0.477373	0.0757681	0.287596	-1.37992
Phvul.003G096100.v2.1	0.333609	0.859972	-0.526362	-1.91892	-1.70731	-1.37856
Phvul.004G160700.v2.1	1.57397	2.08452	-0.510547	-1.29555	-1.08412	-1.37731
Phvul.011G004400.v2.1	5.03049	5.49747	-0.46698	0.441603	0.652752	-1.3755
Phvul.006G133400.v2.1	1.67984	2.18834	-0.508499	-1.24234	-1.03129	-1.37489
Phvul.004G163400.v2.1	0.494885	1.01749	-0.522607	-1.83787	-1.62714	-1.37277
Phvul.007G178000.v2.1	5.47775	5.93814	-0.460398	0.666384	0.877017	-1.37213
Phvul.002G043400.v2.1	1.55891	2.0679	-0.508989	-1.30312	-1.09258	-1.37153
Phvul.003G019900.v2.1	2.03158	2.53465	-0.50307	-1.06557	-0.855048	-1.3714
Phvul.008G013000.v2.1	8.24566	8.67128	-0.42562	2.05747	2.26793	-1.37105
Phvul.005G027100.v2.1	1.85873	2.36373	-0.505002	-1.15244	-0.942028	-1.37068
Phvul.010G108900.v2.1	4.01828	4.49632	-0.478045	-0.0671073	0.143262	-1.37042
Phvul.006G062800.v2.1	4.75994	5.2283	-0.468363	0.305632	0.515771	-1.36892
Phvul.004G016000.v2.1	1.02622	1.54096	-0.514743	-1.57084	-1.36074	-1.36862
Phvul.009G192000.v2.1	2.29691	2.79532	-0.498403	-0.932219	-0.722393	-1.36688
Phvul.001G222600.v2.1	0.487776	1.00867	-0.52089	-1.84144	-1.63163	-1.36678
Phvul.008G136100.v2.1	6.1421	6.59256	-0.45046	1.00027	1.21006	-1.3666
Phvul.003G052400.v2.1	1.57013	2.07711	-0.506983	-1.29748	-1.08789	-1.36534
Phvul.004G172000.v2.1	4.11475	4.58997	-0.475222	-0.0186238	0.19092	-1.36504
Phvul.002G319500.v2.1	3.76688	4.2464	-0.479511	-0.19345	0.0160731	-1.3649
Phvul.001G204100.v2.1	6.87108	7.3116	-0.440528	1.36664	1.57598	-1.36375
Phvul.006G087200.v2.1	2.77368	3.26508	-0.491395	-0.692608	-0.483328	-1.36332
Phvul.010G033200.v2.1	5.88139	6.33408	-0.452691	0.869248	1.07851	-1.36324
Phvul.005G121200.v2.1	0.312663	0.834639	-0.521976	-1.92945	-1.7202	-1.36316
Phvul.011G050400.v2.1	3.61543	4.09628	-0.48085	-0.269568	-0.0603235	-1.36309
Phvul.007G083200.v2.1	2.06616	2.56596	-0.499806	-1.04819	-0.839112	-1.36201
Phvul.005G014800.v2.1	2.03401	2.53411	-0.500107	-1.06435	-0.855321	-1.36168
Phvul.009G083500.v2.1	3.55625	4.03717	-0.480921	-0.299308	-0.0904011	-1.36089
Phvul.008G264900.v2.1	4.86238	5.32703	-0.464643	0.357119	0.566014	-1.36082
Phvul.007G194400.v2.1	2.76374	3.25408	-0.490335	-0.697602	-0.488925	-1.35939
Phvul.001G143800.v2.1	5.49622	5.95253	-0.456309	0.675668	0.884336	-1.35934
Phvul.006G095400.v2.1	7.0699	7.50614	-0.436242	1.46656	1.67498	-1.35775
Phvul.010G102300.v2.1	0.294612	0.815004	-0.520392	-1.93852	-1.73019	-1.35716
Phvul.004G170400.v2.1	3.62719	4.1061	-0.478909	-0.263658	-0.0553261	-1.35714
Phvul.010G127700.v2.1	4.22	4.69134	-0.471341	0.0342751	0.242511	-1.35652
Phvul.003G055400.v2.1	5.87475	6.32538	-0.450629	0.865907	1.07408	-1.35613
Phvul.001G136900.v2.1	0.114296	0.636619	-0.522323	-2.02915	-1.82097	-1.35612
Phvul.003G262000.v2.1	3.48852	3.9684	-0.479878	-0.333348	-0.125401	-1.35463
Phvul.007G027400.v2.1	4.03599	4.50859	-0.472603	-0.0582039	0.149508	-1.35311
Phvul.005G174000.v2.1	7.25736	7.6894	-0.432047	1.56077	1.76825	-1.35157
Phvul.004G069100.v2.1	7.39162	7.82197	-0.430354	1.62825	1.83571	-1.3515
Phvul.005G012600.v2.1	2.53129	3.0221	-0.490819	-0.81443	-0.606978	-1.35141
Phvul.008G128100.v2.1	1.44069	1.94507	-0.504378	-1.36253	-1.15509	-1.35136
Phvul.001G082700.v2.1	3.64448	4.12039	-0.475909	-0.254969	-0.0480544	-1.34791
Phvul.008G287000.v2.1	5.17466	5.63144	-0.45678	0.514059	0.720931	-1.34763
Phvul.009G197900.v2.1	0.212486	0.730687	-0.518201	-1.9798	-1.7731	-1.34651
Phvul.002G197300.v2.1	0.791364	1.30216	-0.510799	-1.68887	-1.48227	-1.34585
Phvul.003G282500.v2.1	5.96672	6.41288	-0.446156	0.91213	1.11861	-1.3451
Phvul.007G088700.v2.1	0.575388	1.08851	-0.513118	-1.79741	-1.591	-1.34463
Phvul.008G176000.v2.1	2.96577	3.4489	-0.483125	-0.596068	-0.38978	-1.34383
Phvul.006G220100.v2.1	7.55038	7.97638	-0.425997	1.70804	1.91429	-1.34361
Phvul.002G136900.v2.1	3.25894	3.73822	-0.479282	-0.448729	-0.24254	-1.34319
Phvul.010G015700.v2.1	5.57241	6.02273	-0.450322	0.713959	0.920064	-1.34264
Phvul.011G187300.v2.1	4.39305	4.85798	-0.464931	0.121245	0.327314	-1.3424
Phvul.008G189200.v2.1	8.08499	8.50389	-0.418907	1.97672	2.18275	-1.34216
Phvul.003G089801.v2.1	2.10523	2.59792	-0.492683	-1.02855	-0.822851	-1.34001
Phvul.003G163900.v2.1	4.04426	4.51247	-0.468206	-0.0540468	0.15148	-1.33887
Phvul.002G211000.v2.1	0.958326	1.46492	-0.506591	-1.60496	-1.39944	-1.33879
Phvul.010G056400.v2.1	3.51884	3.99347	-0.474626	-0.318111	-0.112645	-1.33848
Phvul.003G209766.v2.1	5.45548	5.90579	-0.450309	0.655193	0.86055	-1.33777
Phvul.002G051400.v2.1	1.92496	2.41913	-0.494167	-1.11915	-0.913838	-1.33749
Phvul.007G091500.v2.1	4.48298	4.94513	-0.462142	0.166443	0.371663	-1.33687
Phvul.003G212500.v2.1	0.508496	1.01986	-0.511364	-1.83103	-1.62594	-1.33606
Phvul.001G221600.v2.1	1.36693	1.86726	-0.500331	-1.3996	-1.19469	-1.3349
Phvul.003G220800.v2.1	6.12944	6.57049	-0.441053	0.99391	1.19883	-1.33489
Phvul.007G041500.v2.1	4.37454	4.83735	-0.462813	0.111939	0.316813	-1.33462
Phvul.002G074600.v2.1	5.76082	6.20609	-0.445271	0.808651	1.01338	-1.33366
Phvul.006G058900.v2.1	1.04605	1.54992	-0.503871	-1.56087	-1.35618	-1.3334
Phvul.010G123200.v2.1	5.62352	6.07037	-0.446857	0.739645	0.94431	-1.33326
Phvul.005G014200.v2.1	1.72416	2.21933	-0.495172	-1.22007	-1.01552	-1.33254
Phvul.008G232100.v2.1	1.87501	2.36822	-0.493209	-1.14426	-0.939746	-1.33225
Phvul.002G095400.v2.1	3.98051	4.4474	-0.466895	-0.0860877	0.118368	-1.33189
Phvul.002G324200.v2.1	5.39586	5.84502	-0.449159	0.625233	0.829627	-1.33149
Phvul.002G171200.v2.1	6.50043	6.93566	-0.435225	1.18036	1.38466	-1.33088
Phvul.002G072950.v2.1	0.0465736	0.562104	-0.515531	-2.06318	-1.85889	-1.33081
Phvul.007G070900.v2.1	5.83259	6.27605	-0.443452	0.844722	1.04898	-1.3306
Phvul.008G286800.v2.1	3.0501	3.52809	-0.477988	-0.553687	-0.349479	-1.33028
Phvul.009G041800.v2.1	0.460191	0.970366	-0.510175	-1.85531	-1.65112	-1.33012
Phvul.006G131300.v2.1	1.66747	2.1624	-0.494927	-1.24856	-1.04449	-1.32938
Phvul.002G046900.v2.1	1.24035	1.74019	-0.49984	-1.46322	-1.25935	-1.32805
Phvul.002G239900.v2.1	2.11947	2.60809	-0.488617	-1.0214	-0.817674	-1.32712
Phvul.001G104800.v2.1	5.42679	5.87396	-0.447165	0.640777	0.844353	-1.32616
Phvul.011G018300.v2.1	5.0468	5.49865	-0.451848	0.449803	0.653355	-1.32601
Phvul.001G117000.v2.1	6.90353	7.33209	-0.428552	1.38295	1.58641	-1.32539
Phvul.005G132700.v2.1	0.319893	0.830236	-0.510343	-1.92582	-1.72244	-1.32489
Phvul.009G157200.v2.1	2.35818	2.8429	-0.484721	-0.901428	-0.698176	-1.32405
Phvul.009G083200.v2.1	2.73961	3.21935	-0.47974	-0.70973	-0.506597	-1.32328
Phvul.008G157200.v2.1	0.281854	0.791487	-0.509633	-1.94494	-1.74216	-1.32097
Phvul.007G060600.v2.1	5.6863	6.12846	-0.442159	0.771197	0.973868	-1.32027
Phvul.001G116600.v2.1	3.74195	4.20827	-0.466317	-0.20598	-0.00332939	-1.32014
Phvul.009G067200.v2.1	1.70496	2.19657	-0.491609	-1.22972	-1.0271	-1.31993
Phvul.003G121200.v2.1	3.85328	4.31807	-0.464791	-0.15003	0.0525495	-1.31967
Phvul.005G020700.v2.1	7.354	7.77518	-0.421181	1.60934	1.8119	-1.31954
Phvul.011G156700.v2.1	2.1619	2.64734	-0.485434	-1.00007	-0.797702	-1.31832
Phvul.008G093100.v2.1	3.72162	4.18701	-0.465388	-0.216199	-0.01415	-1.31621
Phvul.003G012100.v2.1	3.88465	4.34766	-0.463009	-0.134265	0.0676056	-1.31506
Phvul.008G032400.v2.1	1.87259	2.36064	-0.488046	-1.14547	-0.943603	-1.31504
Phvul.011G112400.v2.1	3.74653	4.21121	-0.464681	-0.203682	-0.00183524	-1.3149
Phvul.001G024800.v2.1	2.16518	2.64941	-0.484235	-0.998427	-0.796645	-1.31447
Phvul.002G256800.v2.1	2.6557	3.13379	-0.478097	-0.751904	-0.550139	-1.31437
Phvul.004G176000.v2.1	4.61854	5.07211	-0.45357	0.23457	0.436285	-1.31404
Phvul.006G071600.v2.1	-0.0172401	0.494013	-0.511254	-2.09525	-1.89354	-1.314
Phvul.006G184500.v2.1	6.99777	7.42163	-0.423859	1.43031	1.63197	-1.31372
Phvul.002G081100.v2.1	0.815606	1.3164	-0.500792	-1.67669	-1.47503	-1.31368
Phvul.010G045400.v2.1	7.80473	8.21842	-0.413693	1.83587	2.03747	-1.31331
Phvul.L001943.v2.1	1.74153	2.23064	-0.48911	-1.21134	-1.00976	-1.31316
Phvul.009G251600.v2.1	0.757177	1.25836	-0.501183	-1.70605	-1.50456	-1.31256
Phvul.003G190800.v2.1	4.51885	4.97315	-0.454303	0.184468	0.385925	-1.31236
Phvul.007G183300.v2.1	5.2588	5.70386	-0.445056	0.55635	0.757788	-1.31224
Phvul.005G135933.v2.1	4.59055	5.04389	-0.453344	0.220501	0.421925	-1.31214
Phvul.002G207400.v2.1	2.1036	2.58776	-0.48416	-1.02937	-0.828019	-1.31169
Phvul.011G034300.v2.1	5.33988	5.78373	-0.44385	0.597098	0.798436	-1.31158
Phvul.004G010700.v2.1	0.247687	0.754703	-0.507016	-1.96211	-1.76088	-1.31088
Phvul.005G089300.v2.1	5.16264	5.60821	-0.445577	0.508019	0.709114	-1.31
Phvul.011G049300.v2.1	3.43084	3.89792	-0.467086	-0.362338	-0.161267	-1.30985
Phvul.009G123500.v2.1	5.14973	5.5954	-0.445675	0.501531	0.702593	-1.30979
Phvul.002G232600.v2.1	3.6328	4.09725	-0.464452	-0.260837	-0.0598273	-1.30945
Phvul.002G017600.v2.1	0.908087	1.4064	-0.498311	-1.63021	-1.42922	-1.30927
Phvul.004G101700.v2.1	5.1824	5.6272	-0.4448	0.51795	0.718773	-1.30823
Phvul.004G111500.v2.1	1.64126	2.13006	-0.488797	-1.26173	-1.06095	-1.30798
Phvul.007G172200.v2.1	2.88963	3.36287	-0.473243	-0.634335	-0.433558	-1.30793
Phvul.008G250200.v2.1	2.4668	2.94522	-0.478421	-0.846841	-0.646107	-1.30765
Phvul.003G214400.v2.1	3.91175	4.37208	-0.460323	-0.120642	0.0800335	-1.30727
Phvul.008G215900.v2.1	5.32555	5.76819	-0.442636	0.589895	0.790524	-1.30697
Phvul.011G111800.v2.1	5.31119	5.75394	-0.442747	0.58268	0.783275	-1.30675
Phvul.003G168200.v2.1	0.527922	1.02971	-0.501793	-1.82127	-1.62092	-1.30513
Phvul.010G144200.v2.1	1.01122	1.50695	-0.495727	-1.57838	-1.37805	-1.30496
Phvul.007G240600.v2.1	3.94321	4.40235	-0.459141	-0.104833	0.0954403	-1.30465
Phvul.009G018100.v2.1	3.9439	4.403	-0.459097	-0.104487	0.0957682	-1.30453
Phvul.005G061900.v2.1	0.572088	1.07306	-0.500967	-1.79907	-1.59887	-1.30421
Phvul.002G068100.v2.1	1.27484	1.76683	-0.491991	-1.44589	-1.2458	-1.30345
Phvul.009G221800.v2.1	6.09448	6.52645	-0.431973	0.976338	1.17641	-1.30335
Phvul.010G114000.v2.1	1.93523	2.41883	-0.483599	-1.11399	-0.913991	-1.30288
Phvul.011G090700.v2.1	0.571215	1.07174	-0.500529	-1.79951	-1.59953	-1.30272
Phvul.002G237400.v2.1	8.7997	9.19781	-0.398102	2.33591	2.53589	-1.30268
Phvul.008G046100.v2.1	1.77854	2.26401	-0.485474	-1.19274	-0.992777	-1.30263
Phvul.001G226800.v2.1	3.68356	4.14529	-0.461737	-0.235328	-0.035378	-1.30254
Phvul.006G091922.v2.1	0.224784	0.729297	-0.504513	-1.97362	-1.77381	-1.30164
Phvul.008G127200.v2.1	1.85538	2.33959	-0.484214	-1.15412	-0.954315	-1.30162
Phvul.006G125100.v2.1	5.15106	5.59398	-0.442923	0.502199	0.701869	-1.30072
Phvul.005G009100.v2.1	6.11574	6.54597	-0.430233	0.987024	1.18635	-1.29846
Phvul.007G037500.v2.1	1.10074	1.59336	-0.492624	-1.53338	-1.33408	-1.29837
Phvul.001G244500.v2.1	2.40045	2.8766	-0.47615	-0.880182	-0.681025	-1.29738
Phvul.004G080600.v2.1	2.66088	3.1337	-0.472819	-0.7493	-0.550188	-1.29708
Phvul.003G098300.v2.1	3.527	3.989	-0.462002	-0.314009	-0.114916	-1.29696
Phvul.009G052200.v2.1	3.83354	4.29156	-0.458018	-0.159952	0.0390551	-1.2964
Phvul.010G103000.v2.1	4.33615	4.78761	-0.45146	0.0926461	0.291499	-1.2954
Phvul.008G068000.v2.1	3.97972	4.43465	-0.454935	-0.0864856	0.111879	-1.29221
Phvul.003G051200.v2.1	8.51117	8.90965	-0.398482	2.1909	2.38924	-1.29203
Phvul.001G251400.v2.1	5.87556	6.30668	-0.431119	0.866317	1.06457	-1.29148
Phvul.009G170400.v2.1	0.77439	1.26879	-0.494402	-1.6974	-1.49925	-1.2908
Phvul.008G072032.v2.1	0.576015	1.07286	-0.496846	-1.7971	-1.59896	-1.29071
Phvul.001G023500.v2.1	8.36548	8.76537	-0.399884	2.11769	2.31581	-1.29067
Phvul.005G031400.v2.1	6.41921	6.84322	-0.424014	1.13954	1.33762	-1.29036
Phvul.006G065300.v2.1	8.79625	9.19062	-0.394369	2.33418	2.53223	-1.29016
Phvul.009G182800.v2.1	3.10001	3.56487	-0.464856	-0.528604	-0.330763	-1.2888
Phvul.005G018700.v2.1	5.32974	5.76682	-0.437088	0.591999	0.789832	-1.28875
Phvul.009G083700.v2.1	1.04019	1.53061	-0.490422	-1.56382	-1.36601	-1.28857
Phvul.007G254000.v2.1	2.87083	3.33798	-0.467149	-0.643785	-0.446229	-1.28695
Phvul.008G030900.v2.1	5.62062	6.05354	-0.43292	0.73819	0.935744	-1.28693
Phvul.004G080300.v2.1	5.475	5.90972	-0.434726	0.665002	0.862553	-1.28691
Phvul.001G238400.v2.1	0.159242	0.660086	-0.500845	-2.00656	-1.80903	-1.28677
Phvul.003G057600.v2.1	1.09093	1.58017	-0.489243	-1.53832	-1.34079	-1.28675
Phvul.003G051400.v2.1	2.21544	2.6906	-0.475166	-0.973167	-0.775681	-1.28649
Phvul.006G174600.v2.1	0.0338529	0.536098	-0.502245	-2.06957	-1.87213	-1.28624
Phvul.010G009900.v2.1	1.08213	1.57122	-0.489091	-1.54274	-1.34535	-1.28589
Phvul.003G221200.v2.1	3.06807	3.53182	-0.46375	-0.544657	-0.347581	-1.28382
Phvul.006G127200.v2.1	1.90416	2.38221	-0.478046	-1.12961	-0.932626	-1.28319
Phvul.004G176900.v2.1	5.35095	5.78604	-0.435087	0.602662	0.799611	-1.28299
Phvul.010G144100.v2.1	5.76872	6.19859	-0.429875	0.812619	1.00956	-1.28295
Phvul.011G044300.v2.1	5.57322	6.00525	-0.432031	0.714369	0.91117	-1.28203
Phvul.002G101000.v2.1	6.1605	6.58504	-0.424532	1.00952	1.20623	-1.2814
Phvul.011G159000.v2.1	8.48054	8.87608	-0.395542	2.17551	2.37215	-1.28102
Phvul.011G031800.v2.1	0.415229	0.911059	-0.49583	-1.87791	-1.68131	-1.28071
Phvul.007G005100.v2.1	2.2703	2.7428	-0.472503	-0.945596	-0.749119	-1.27992
Phvul.008G175800.v2.1	2.77199	3.23812	-0.466127	-0.693457	-0.497047	-1.27948
Phvul.008G081100.v2.1	4.13156	4.58065	-0.449089	-0.0101755	0.186175	-1.2791
Phvul.005G097600.v2.1	0.527922	1.02185	-0.493928	-1.82127	-1.62492	-1.27905
Phvul.010G043500.v2.1	8.08831	8.48806	-0.399756	1.97838	2.17469	-1.27881
Phvul.003G171100.v2.1	4.78891	5.22934	-0.440431	0.320192	0.5163	-1.27752
Phvul.010G096900.v2.1	2.90575	3.36961	-0.463859	-0.626233	-0.43013	-1.27748
Phvul.011G174800.v2.1	6.49001	6.90899	-0.418988	1.17512	1.37109	-1.27662
Phvul.001G101200.v2.1	5.86265	6.2893	-0.426649	0.859829	1.05572	-1.27613
Phvul.011G061400.v2.1	0.775813	1.26555	-0.489739	-1.69668	-1.5009	-1.2754
Phvul.001G252300.v2.1	4.82297	5.26209	-0.439114	0.337313	0.532966	-1.27455
Phvul.L000770.v2.1	1.61342	2.0923	-0.478879	-1.27572	-1.08016	-1.27395
Phvul.001G170000.v2.1	4.117	4.56466	-0.447655	-0.0174902	0.178039	-1.27374
Phvul.005G120200.v2.1	3.09565	3.55595	-0.4603	-0.530796	-0.335302	-1.27352
Phvul.009G121800.v2.1	1.01389	1.49997	-0.48608	-1.57703	-1.3816	-1.27309
Phvul.006G123300.v2.1	2.38494	2.85381	-0.468875	-0.887981	-0.692624	-1.27262
Phvul.003G209600.v2.1	5.45634	5.88698	-0.430639	0.655625	0.850978	-1.27259
Phvul.001G029700.v2.1	1.40649	1.88698	-0.480487	-1.37972	-1.18465	-1.27075
Phvul.006G177800.v2.1	4.89997	5.33697	-0.437001	0.376011	0.571077	-1.27073
Phvul.003G053100.v2.1	2.09119	2.56305	-0.471859	-1.03561	-0.840597	-1.27039
Phvul.005G107600.v2.1	2.53908	3.00535	-0.466272	-0.810512	-0.615504	-1.27035
Phvul.006G057700.v2.1	1.71442	2.19005	-0.475624	-1.22496	-1.03042	-1.26733
Phvul.006G146000.v2.1	2.71715	3.18002	-0.46287	-0.721021	-0.526616	-1.26642
Phvul.007G005900.v2.1	3.92988	4.3775	-0.447613	-0.11153	0.082792	-1.26588
Phvul.001G223500.v2.1	3.09472	3.55272	-0.458002	-0.531261	-0.336942	-1.26586
Phvul.001G067700.v2.1	4.63097	5.0698	-0.438835	0.240816	0.435112	-1.26571
Phvul.006G168154.v2.1	2.94308	3.40249	-0.45941	-0.607473	-0.413398	-1.26427
Phvul.003G138100.v2.1	1.59398	2.06961	-0.47563	-1.2855	-1.09171	-1.26238
Phvul.006G042700.v2.1	1.68906	2.16339	-0.474329	-1.23771	-1.04399	-1.26199
Phvul.004G156132.v2.1	6.47993	6.8944	-0.414475	1.17006	1.36367	-1.26124
Phvul.007G034700.v2.1	5.69831	6.12189	-0.423588	0.777233	0.970529	-1.2592
Phvul.001G034000.v2.1	0.968375	1.45074	-0.482362	-1.59991	-1.40666	-1.25888
Phvul.006G136300.v2.1	6.29633	6.71201	-0.415684	1.07778	1.27084	-1.25767
Phvul.003G153400.v2.1	3.30445	3.75722	-0.452772	-0.425858	-0.232872	-1.25718
Phvul.009G257800.v2.1	4.47704	4.91515	-0.438107	0.163457	0.356407	-1.25694
Phvul.011G087900.v2.1	3.64625	4.09448	-0.448235	-0.254078	-0.0612358	-1.25624
Phvul.010G165700.v2.1	2.83532	3.29358	-0.458259	-0.661631	-0.468824	-1.25601
Phvul.009G004600.v2.1	7.01919	7.42538	-0.406185	1.44108	1.63388	-1.25601
Phvul.002G324900.v2.1	3.22817	3.68147	-0.453307	-0.464196	-0.271421	-1.2558
Phvul.005G067700.v2.1	6.48213	6.89449	-0.412351	1.17116	1.36371	-1.25429
Phvul.003G154400.v2.1	1.23599	1.71342	-0.477436	-1.46541	-1.27298	-1.2536
Phvul.008G250700.v2.1	0.433225	0.920169	-0.486944	-1.86886	-1.67667	-1.25199
Phvul.006G105300.v2.1	5.77736	6.1976	-0.420237	0.816964	1.00906	-1.25135
Phvul.002G142800.v2.1	2.54897	3.00923	-0.460263	-0.805544	-0.61353	-1.25084
Phvul.001G086600.v2.1	7.55737	7.95515	-0.397775	1.71155	1.90349	-1.25033
Phvul.003G025900.v2.1	3.36548	3.81526	-0.449778	-0.395187	-0.203338	-1.24977
Phvul.007G272300.v2.1	1.83619	2.30497	-0.468779	-1.16377	-0.971936	-1.24966
Phvul.007G264800.v2.1	2.32616	2.78871	-0.462546	-0.917521	-0.725757	-1.24922
Phvul.007G041000.v2.1	5.19707	5.62385	-0.426782	0.525325	0.717073	-1.24911
Phvul.003G058200.v2.1	4.19698	4.63607	-0.439087	0.0227056	0.21438	-1.24863
Phvul.003G011200.v2.1	8.73267	9.11508	-0.382404	2.30223	2.49378	-1.24787
Phvul.005G105000.v2.1	1.52831	2.00021	-0.4719	-1.3185	-1.12703	-1.2473
Phvul.009G092700.v2.1	3.90232	4.34455	-0.442234	-0.125384	0.0660265	-1.24691
Phvul.006G121100.v2.1	5.97268	6.38852	-0.415842	0.915124	1.10622	-1.24484
Phvul.002G025700.v2.1	0.661285	1.14313	-0.481842	-1.75424	-1.56321	-1.24449
Phvul.003G058400.v2.1	4.23336	4.67032	-0.43696	0.0409868	0.23181	-1.24309
Phvul.008G032800.v2.1	1.92468	2.39024	-0.465566	-1.1193	-0.928538	-1.24266
Phvul.003G004300.v2.1	7.16492	7.56486	-0.399943	1.51431	1.70487	-1.24133
Phvul.004G143500.v2.1	0.498103	0.980719	-0.482616	-1.83625	-1.64586	-1.24032
Phvul.001G179600.v2.1	1.78054	2.24718	-0.466644	-1.19174	-1.00134	-1.24029
Phvul.008G079000.v2.1	3.6277	4.07084	-0.443139	-0.263398	-0.0732666	-1.23858
Phvul.009G038400.v2.1	6.919	7.32116	-0.402159	1.39072	1.58084	-1.23853
Phvul.005G156300.v2.1	6.15463	6.5662	-0.411569	1.00657	1.19664	-1.23819
Phvul.003G253700.v2.1	3.93782	4.37686	-0.439042	-0.107545	0.0824663	-1.2378
Phvul.003G200800.v2.1	4.8243	5.25221	-0.427908	0.337979	0.527939	-1.23746
Phvul.009G143500.v2.1	2.23287	2.69283	-0.459956	-0.964405	-0.77455	-1.23678
Phvul.002G329400.v2.1	1.80558	2.27079	-0.465214	-1.17915	-0.989328	-1.23658
Phvul.005G127300.v2.1	6.10811	6.51971	-0.4116	0.983188	1.17298	-1.23637
Phvul.001G171300.v2.1	2.54303	2.99898	-0.455952	-0.808529	-0.618747	-1.2363
Phvul.008G267500.v2.1	4.09324	4.52934	-0.436103	-0.0294329	0.160066	-1.23446
Phvul.008G170200.v2.1	2.84412	3.29553	-0.451416	-0.657208	-0.467828	-1.23369
Phvul.002G304300.v2.1	2.59721	3.05167	-0.45446	-0.781298	-0.591933	-1.23359
Phvul.007G026950.v2.1	2.82762	3.27908	-0.451464	-0.6655	-0.476199	-1.23317
Phvul.006G041300.v2.1	0.697867	1.17569	-0.477823	-1.73586	-1.54663	-1.23268
Phvul.003G231400.v2.1	3.19531	3.64201	-0.446705	-0.48071	-0.291503	-1.23256
Phvul.011G139100.v2.1	3.49865	3.94152	-0.44287	-0.328257	-0.13908	-1.23236
Phvul.001G254800.v2.1	1.74308	2.20775	-0.464666	-1.21056	-1.02141	-1.23218
Phvul.008G053000.v2.1	5.99174	6.40349	-0.411744	0.924705	1.11383	-1.23204
Phvul.006G174100.v2.1	2.39796	2.85441	-0.456452	-0.881436	-0.692319	-1.23197
Phvul.004G060400.v2.1	4.48119	4.91167	-0.43048	0.165539	0.354634	-1.23183
Phvul.009G171500.v2.1	8.53227	8.91219	-0.379916	2.20151	2.39053	-1.23135
Phvul.003G170632.v2.1	7.33163	7.72644	-0.394814	1.5981	1.7871	-1.2312
Phvul.007G038400.v2.1	0.498103	0.977767	-0.479664	-1.83625	-1.64736	-1.23053
Phvul.009G202600.v2.1	0.757177	1.23357	-0.476396	-1.70605	-1.51718	-1.23039
Phvul.010G057700.v2.1	6.10138	6.51114	-0.409755	0.979808	1.16862	-1.22997
Phvul.007G139200.v2.1	0.995359	1.46835	-0.472992	-1.58635	-1.3977	-1.22893
Phvul.003G280600.v2.1	3.16354	3.60928	-0.445734	-0.496673	-0.308161	-1.22803
Phvul.003G166900.v2.1	3.47448	3.91621	-0.441727	-0.340406	-0.151964	-1.22758
Phvul.007G264300.v2.1	3.55486	3.99532	-0.440467	-0.300009	-0.111699	-1.22672
Phvul.008G254000.v2.1	3.99675	4.43156	-0.434809	-0.0779235	0.110306	-1.22619
Phvul.009G207500.v2.1	5.43144	5.84825	-0.416812	0.643113	0.831271	-1.22573
Phvul.003G295700.v2.1	2.9186	3.36669	-0.448086	-0.619774	-0.431616	-1.22572
Phvul.008G092000.v2.1	1.39736	1.86425	-0.466895	-1.38431	-1.19622	-1.22531
Phvul.006G199800.v2.1	6.64197	7.04319	-0.40122	1.25149	1.43938	-1.22398
Phvul.009G005900.v2.1	2.37761	2.83182	-0.454209	-0.891661	-0.703814	-1.2237
Phvul.003G000300.v2.1	5.35025	5.76745	-0.417204	0.602308	0.790152	-1.22368
Phvul.010G003300.v2.1	0.521236	0.997806	-0.47657	-1.82463	-1.63716	-1.22123
Phvul.001G002400.v2.1	3.55113	3.98984	-0.438715	-0.301884	-0.114489	-1.22075
Phvul.007G040300.v2.1	6.23847	6.64343	-0.404963	1.0487	1.23594	-1.21974
Phvul.003G259000.v2.1	1.13176	1.60026	-0.468504	-1.5178	-1.33057	-1.21968
Phvul.009G009900.v2.1	3.83157	4.26628	-0.434706	-0.160938	0.0261929	-1.21904
Phvul.006G051200.v2.1	1.5414	2.00461	-0.463206	-1.31192	-1.12479	-1.21902
Phvul.008G211400.v2.1	2.41246	2.86475	-0.452284	-0.874147	-0.687059	-1.21876
Phvul.002G231800.v2.1	0.869655	1.341	-0.471344	-1.64952	-1.46251	-1.21828
Phvul.004G177100.v2.1	4.14933	4.57984	-0.430507	-0.00124225	0.185764	-1.21822
Phvul.008G256150.v2.1	2.33198	2.78498	-0.453004	-0.914598	-0.727653	-1.21782
Phvul.L004643.v2.1	1.93386	2.39168	-0.457824	-1.11468	-0.927807	-1.21737
Phvul.008G082900.v2.1	4.95439	5.37424	-0.419849	0.403359	0.590041	-1.21611
Phvul.001G091100.v2.1	2.08987	2.54521	-0.455342	-1.03627	-0.849672	-1.21558
Phvul.007G052900.v2.1	11.7778	12.1124	-0.334672	3.8326	4.01916	-1.21527
Phvul.007G249400.v2.1	2.90361	3.34864	-0.445038	-0.627311	-0.4408	-1.215
Phvul.003G017200.v2.1	1.74308	2.20237	-0.459293	-1.21056	-1.02415	-1.21437
Phvul.007G268100.v2.1	5.38595	5.79989	-0.413946	0.620248	0.80666	-1.21435
Phvul.002G199300.v2.1	2.49031	2.94018	-0.449871	-0.835023	-0.64867	-1.21397
Phvul.003G200500.v2.1	2.95264	3.39641	-0.443777	-0.602669	-0.416489	-1.21284
Phvul.006G088600.v2.1	7.35419	7.74317	-0.388976	1.60944	1.79561	-1.21278
Phvul.009G129900.v2.1	5.18813	5.60405	-0.415915	0.520831	0.706992	-1.21271
Phvul.003G258700.v2.1	1.46549	1.92726	-0.461769	-1.35007	-1.16415	-1.21113
Phvul.009G012900.v2.1	5.61406	6.02414	-0.410085	0.734891	0.920783	-1.21096
Phvul.009G161600.v2.1	2.73856	3.1844	-0.445836	-0.710259	-0.524387	-1.21083
Phvul.009G031800.v2.1	3.97394	4.40438	-0.430443	-0.0893886	0.0964749	-1.21078
Phvul.008G240800.v2.1	2.11971	2.57311	-0.4534	-1.02128	-0.835477	-1.21037
Phvul.008G065800.v2.1	3.87811	4.309	-0.43089	-0.137549	0.0479349	-1.2083
Phvul.009G178300.v2.1	1.95921	2.41384	-0.454633	-1.10194	-0.91653	-1.20784
Phvul.010G058900.v2.1	3.38742	3.82422	-0.436794	-0.384158	-0.198777	-1.20763
Phvul.009G056000.v2.1	-0.261325	0.220734	-0.482058	-2.21792	-2.03262	-1.20714
Phvul.002G069500.v2.1	1.32494	1.78697	-0.462036	-1.42071	-1.23555	-1.20621
Phvul.002G119600.v2.1	4.49538	4.91779	-0.422411	0.17267	0.357749	-1.20566
Phvul.006G084300.v2.1	1.45473	1.91499	-0.460254	-1.35548	-1.1704	-1.20566
Phvul.003G288900.v2.1	4.3799	4.80367	-0.423776	0.114633	0.299675	-1.20542
Phvul.007G015300.v2.1	5.24436	5.65707	-0.412708	0.54909	0.733975	-1.2044
Phvul.005G002500.v2.1	2.3193	2.76836	-0.449055	-0.920966	-0.736112	-1.20421
Phvul.002G245800.v2.1	6.38376	6.78207	-0.398304	1.12173	1.3065	-1.20366
Phvul.002G152700.v2.1	3.55541	3.98883	-0.433419	-0.299729	-0.115002	-1.20337
Phvul.006G219500.v2.1	7.74681	8.12798	-0.381177	1.80676	1.99144	-1.20313
Phvul.008G151830.v2.1	2.9619	3.4026	-0.440706	-0.598016	-0.413341	-1.20304
Phvul.011G054200.v2.1	0.381068	0.853753	-0.472685	-1.89507	-1.71047	-1.20257
Phvul.003G009600.v2.1	5.62826	6.03548	-0.407223	0.742028	0.926553	-1.20206
Phvul.006G152700.v2.1	6.54747	6.94256	-0.395092	1.204	1.38817	-1.19977
Phvul.003G196000.v2.1	2.49541	2.94084	-0.445433	-0.83246	-0.648333	-1.19946
Phvul.007G090400.v2.1	6.0797	6.48048	-0.400785	0.96891	1.15302	-1.19934
Phvul.007G014700.v2.1	4.12752	4.55257	-0.42505	-0.0122026	0.171889	-1.19924
Phvul.008G234900.v2.1	3.02077	3.45957	-0.438807	-0.568429	-0.384347	-1.19917
Phvul.007G260900.v2.1	2.70413	3.14667	-0.442539	-0.727561	-0.543585	-1.19848
Phvul.002G328000.v2.1	1.18214	1.64319	-0.461056	-1.49248	-1.30872	-1.19707
Phvul.003G240600.v2.1	5.25825	5.66836	-0.410117	0.55607	0.739724	-1.19638
Phvul.005G157100.v2.1	6.08492	6.48421	-0.39929	0.971534	1.15491	-1.1946
Phvul.009G157900.v2.1	4.80518	5.22024	-0.415061	0.32837	0.511671	-1.19408
Phvul.008G035200.v2.1	3.13609	3.57191	-0.435826	-0.510472	-0.327176	-1.19405
Phvul.009G224700.v2.1	3.5031	3.93435	-0.431252	-0.326022	-0.14273	-1.19403
Phvul.009G067400.v2.1	5.20167	5.6116	-0.409926	0.527638	0.710837	-1.19342
Phvul.001G131600.v2.1	4.79705	5.21186	-0.414809	0.324286	0.507407	-1.19291
Phvul.002G043700.v2.1	4.23126	4.65283	-0.421578	0.0399315	0.222913	-1.192
Phvul.004G077200.v2.1	3.62669	4.05551	-0.428827	-0.263909	-0.081068	-1.19109
Phvul.002G007800.v2.1	2.70122	3.14137	-0.44015	-0.729026	-0.546284	-1.19044
Phvul.011G092000.v2.1	5.43357	5.83969	-0.40612	0.644183	0.826913	-1.19037
Phvul.003G184700.v2.1	6.90923	7.29682	-0.387588	1.38581	1.56846	-1.18982
Phvul.008G273300.v2.1	0.282807	0.752764	-0.469958	-1.94446	-1.76186	-1.18947
Phvul.006G175500.v2.1	3.11825	3.55237	-0.434118	-0.519436	-0.337122	-1.18765
Phvul.007G148300.v2.1	0.525588	0.991788	-0.4662	-1.82244	-1.64022	-1.18703
Phvul.006G072800.v2.1	1.59584	2.04871	-0.452865	-1.28456	-1.10235	-1.18699
Phvul.009G185566.v2.1	1.5795	2.03183	-0.452333	-1.29277	-1.11094	-1.18455
Phvul.004G079200.v2.1	3.39653	3.82624	-0.429714	-0.379581	-0.197746	-1.18453
Phvul.004G176300.v2.1	1.12625	1.58414	-0.457885	-1.52056	-1.33877	-1.18425
Phvul.002G305300.v2.1	4.23591	4.655	-0.419081	0.0422722	0.224013	-1.18392
Phvul.007G186600.v2.1	2.25882	2.70229	-0.443466	-0.951363	-0.769736	-1.18318
Phvul.008G220400.v2.1	1.53151	1.98384	-0.45233	-1.31689	-1.13536	-1.18256
Phvul.003G162100.v2.1	1.89894	2.3466	-0.447663	-1.13223	-0.950746	-1.18225
Phvul.002G018200.v2.1	4.22776	4.6461	-0.418343	0.0381725	0.219486	-1.18114
Phvul.009G246600.v2.1	2.2871	2.7294	-0.442303	-0.937152	-0.755938	-1.18049
Phvul.009G106200.v2.1	3.5498	3.97616	-0.426365	-0.302552	-0.121451	-1.17976
Phvul.001G117100.v2.1	4.98661	5.39464	-0.408023	0.419554	0.600421	-1.17823
Phvul.001G137300.v2.1	3.0366	3.46882	-0.43222	-0.560472	-0.379641	-1.17799
Phvul.010G165000.v2.1	1.53342	1.98435	-0.450926	-1.31593	-1.1351	-1.17798
Phvul.007G226500.v2.1	5.74848	6.14684	-0.398361	0.802449	0.983225	-1.17764
Phvul.002G277800.v2.1	2.19889	2.64138	-0.442497	-0.981485	-0.80073	-1.1775
Phvul.010G003200.v2.1	5.02769	5.4349	-0.407213	0.440197	0.620913	-1.17725
Phvul.011G032500.v2.1	5.23125	5.63589	-0.404647	0.542501	0.7232	-1.17714
Phvul.008G209100.v2.1	4.91733	5.32584	-0.408502	0.384736	0.565409	-1.17696
Phvul.003G156200.v2.1	2.86246	3.29639	-0.433928	-0.647991	-0.467394	-1.17647
Phvul.007G250800.v2.1	2.41517	2.8546	-0.439423	-0.872784	-0.692224	-1.17623
Phvul.001G035600.v2.1	5.59368	5.99341	-0.399738	0.724648	0.905145	-1.17582
Phvul.007G096700.v2.1	3.38	3.80723	-0.427238	-0.38789	-0.207419	-1.17564
Phvul.006G039100.v2.1	5.55165	5.95182	-0.400171	0.703527	0.883978	-1.17552
Phvul.007G139500.v2.1	3.46747	3.89333	-0.425862	-0.34393	-0.163606	-1.17469
Phvul.005G126800.v2.1	5.50505	5.90552	-0.400474	0.680105	0.860415	-1.1746
Phvul.005G034666.v2.1	2.00998	2.45388	-0.443893	-1.07642	-0.896155	-1.17433
Phvul.008G135900.v2.1	2.41621	2.85501	-0.438795	-0.872263	-0.692016	-1.17419
Phvul.003G179000.v2.1	4.12622	4.54351	-0.417296	-0.0128585	0.167279	-1.17348
Phvul.008G022600.v2.1	3.9581	4.37742	-0.41932	-0.09735	0.0827523	-1.17325
Phvul.001G110000.v2.1	1.35505	1.80667	-0.451627	-1.40558	-1.22552	-1.17294
Phvul.004G163600.v2.1	2.36189	2.80094	-0.439055	-0.899565	-0.719529	-1.17281
Phvul.011G117200.v2.1	0.497241	0.959324	-0.462083	-1.83669	-1.65674	-1.17221
Phvul.003G243700.v2.1	5.35827	5.75969	-0.401417	0.606338	0.786198	-1.17167
Phvul.002G092700.v2.1	1.07595	1.53061	-0.454661	-1.54584	-1.36601	-1.17149
Phvul.004G024400.v2.1	4.58384	4.99476	-0.410919	0.217132	0.396923	-1.17122
Phvul.010G126700.v2.1	4.43351	4.84626	-0.412749	0.141578	0.321348	-1.17108
Phvul.008G048400.v2.1	3.52867	3.95267	-0.423991	-0.313168	-0.133409	-1.17101
Phvul.006G174200.v2.1	1.53778	1.98639	-0.44861	-1.31374	-1.13406	-1.17048
Phvul.008G162400.v2.1	1.11292	1.56673	-0.453812	-1.52726	-1.34763	-1.1702
Phvul.002G300600.v2.1	7.31826	7.6948	-0.376548	1.59138	1.771	-1.1701
Phvul.008G272600.v2.1	4.34692	4.76034	-0.413423	0.0980605	0.277625	-1.16974
Phvul.007G197500.v2.1	2.88393	3.31546	-0.431534	-0.637202	-0.457688	-1.16942
Phvul.009G015100.v2.1	5.01276	5.41771	-0.404952	0.432693	0.612163	-1.16913
Phvul.009G258000.v2.1	4.91313	5.3193	-0.406163	0.382624	0.56208	-1.16904
Phvul.007G215500.v2.1	4.95209	5.35739	-0.405296	0.402205	0.581467	-1.16777
Phvul.008G161800.v2.1	4.15249	4.56765	-0.41516	0.000344869	0.179561	-1.16748
Phvul.003G210500.v2.1	3.49172	3.91498	-0.423251	-0.331738	-0.152589	-1.16704
Phvul.002G034500.v2.1	6.82182	7.20358	-0.381755	1.34188	1.52101	-1.16687
Phvul.002G240000.v2.1	3.62719	4.04831	-0.421119	-0.263658	-0.0847358	-1.16556
Phvul.011G118600.v2.1	0.199725	0.663485	-0.463759	-1.98621	-1.8073	-1.1655
Phvul.004G164600.v2.1	2.03801	2.47886	-0.440856	-1.06234	-0.883438	-1.16542
Phvul.005G184200.v2.1	1.53907	1.98613	-0.447063	-1.31309	-1.13419	-1.16541
Phvul.010G093200.v2.1	1.55633	2.00291	-0.446581	-1.30442	-1.12566	-1.16452
Phvul.004G055300.v2.1	0.378572	0.839672	-0.4611	-1.89633	-1.71764	-1.16406
Phvul.004G027100.v2.1	2.22441	2.66221	-0.437801	-0.968656	-0.79013	-1.16298
Phvul.003G182900.v2.1	2.60326	3.03634	-0.433077	-0.778257	-0.599735	-1.16295
Phvul.003G102100.v2.1	3.71529	4.13426	-0.418975	-0.219381	-0.040992	-1.16208
Phvul.002G312800.v2.1	5.34411	5.74279	-0.398683	0.599221	0.777599	-1.16202
Phvul.003G077600.v2.1	0.864148	1.31818	-0.454035	-1.65229	-1.47412	-1.16068
Phvul.003G168301.v2.1	2.17015	2.6078	-0.437651	-0.995929	-0.817823	-1.16024
Phvul.007G168300.v2.1	2.59836	3.03058	-0.43222	-0.780719	-0.602665	-1.15991
Phvul.002G187100.v2.1	1.41438	1.86094	-0.446565	-1.37576	-1.1979	-1.15861
Phvul.002G249800.v2.1	7.37634	7.74842	-0.372084	1.62057	1.79828	-1.15769
Phvul.007G250100.v2.1	6.35748	6.74222	-0.384736	1.10852	1.28622	-1.1576
Phvul.010G067500.v2.1	0.682832	1.1381	-0.455266	-1.74341	-1.56576	-1.15727
Phvul.001G259400.v2.1	6.00045	6.38952	-0.389076	0.92908	1.10673	-1.15726
Phvul.011G049700.v2.1	3.30195	3.72455	-0.422599	-0.427115	-0.249499	-1.15705
Phvul.002G279400.v2.1	0.693594	1.14858	-0.454981	-1.73801	-1.56043	-1.15677
Phvul.005G095000.v2.1	1.81953	2.26047	-0.440941	-1.17214	-0.994581	-1.15669
Phvul.008G141800.v2.1	6.51658	6.89866	-0.38208	1.18848	1.36583	-1.15536
Phvul.004G156176.v2.1	2.81946	3.24754	-0.428073	-0.6696	-0.492255	-1.15528
Phvul.011G027200.v2.1	0.739051	1.193	-0.453949	-1.71516	-1.53782	-1.15523
Phvul.006G063811.v2.1	0.594963	1.05063	-0.455663	-1.78758	-1.61028	-1.15496
Phvul.005G076600.v2.1	0.789091	1.24224	-0.453144	-1.69001	-1.51277	-1.15462
Phvul.009G188000.v2.1	6.25215	6.6371	-0.384941	1.05558	1.23272	-1.15393
Phvul.002G133500.v2.1	5.84201	6.23196	-0.389949	0.849455	1.02654	-1.15361
Phvul.007G054700.v2.1	2.56233	2.99284	-0.430508	-0.798829	-0.621873	-1.15275
Phvul.011G209400.v2.1	1.46521	1.9093	-0.444097	-1.35021	-1.17329	-1.15253
Phvul.001G108000.v2.1	7.17637	7.54919	-0.37282	1.52007	1.69689	-1.15188
Phvul.007G235000.v2.1	5.87495	6.2639	-0.388954	0.866008	1.0428	-1.15167
Phvul.003G227900.v2.1	1.54872	1.99149	-0.442767	-1.30824	-1.13147	-1.15157
Phvul.003G063200.v2.1	3.81776	4.23215	-0.414395	-0.167883	0.00882371	-1.15113
Phvul.001G013700.v2.1	5.25253	5.64905	-0.396517	0.553196	0.729893	-1.15106
Phvul.003G152100.v2.1	2.38979	2.8215	-0.431703	-0.88554	-0.709069	-1.14959
Phvul.008G283100.v2.1	2.34669	2.77869	-0.431995	-0.907203	-0.730857	-1.14878
Phvul.008G266800.v2.1	5.61539	6.00668	-0.391285	0.735561	0.911894	-1.14869
Phvul.011G199900.v2.1	1.81653	2.25506	-0.438526	-1.17365	-0.997335	-1.14856
Phvul.010G022800.v2.1	2.47579	2.90587	-0.430079	-0.842321	-0.666132	-1.14776
Phvul.007G026300.v2.1	5.47505	5.86767	-0.392616	0.665032	0.841153	-1.14731
Phvul.010G023800.v2.1	1.47829	1.92044	-0.442155	-1.34364	-1.16762	-1.14663
Phvul.010G049800.v2.1	0.840812	1.29083	-0.450019	-1.66402	-1.48804	-1.1464
Phvul.011G048800.v2.1	2.63687	3.06452	-0.427643	-0.761364	-0.585394	-1.14632
Phvul.003G206400.v2.1	3.67512	4.08982	-0.414701	-0.239568	-0.063609	-1.14626
Phvul.011G041900.v2.1	6.71577	7.0926	-0.376824	1.28858	1.46453	-1.14615
Phvul.011G048100.v2.1	1.87882	2.31583	-0.437004	-1.14234	-0.966408	-1.14608
Phvul.008G153400.v2.1	0.316891	0.773323	-0.456432	-1.92733	-1.7514	-1.14604
Phvul.011G056400.v2.1	1.92275	2.35909	-0.436339	-1.12026	-0.944391	-1.14569
Phvul.006G198900.v2.1	2.75849	3.18441	-0.425919	-0.700241	-0.524379	-1.14563
Phvul.005G105900.v2.1	7.403	7.77106	-0.368055	1.63397	1.8098	-1.14544
Phvul.011G185300.v2.1	3.54586	3.9618	-0.415938	-0.304533	-0.128762	-1.14503
Phvul.008G113900.v2.1	2.63746	3.06452	-0.427058	-0.76107	-0.585394	-1.14441
Phvul.007G159500.v2.1	2.69257	3.11894	-0.426364	-0.733371	-0.5577	-1.14438
Phvul.003G122200.v2.1	3.14346	3.56413	-0.420667	-0.506765	-0.331138	-1.1441
Phvul.007G191800.v2.1	4.26315	4.66967	-0.406515	0.0559623	0.23148	-1.14338
Phvul.008G251100.v2.1	3.90005	4.31076	-0.410717	-0.126526	0.0488305	-1.14233
Phvul.009G070400.v2.1	3.89209	4.30285	-0.410753	-0.130524	0.0448005	-1.14212
Phvul.007G102400.v2.1	1.83245	2.26877	-0.436322	-1.16565	-0.990355	-1.1419
Phvul.001G005000.v2.1	4.77196	5.17165	-0.399693	0.311672	0.486941	-1.14176
Phvul.011G035400.v2.1	4.34988	4.75473	-0.40485	0.0995504	0.274771	-1.14144
Phvul.005G037600.v2.1	0.993448	1.44002	-0.446573	-1.58731	-1.41211	-1.14127
Phvul.002G326300.v2.1	6.30576	6.6862	-0.380443	1.08252	1.25771	-1.14123
Phvul.006G082200.v2.1	6.42694	6.80578	-0.378841	1.14342	1.31856	-1.14092
Phvul.003G198000.v2.1	3.48494	3.90021	-0.415276	-0.33515	-0.160103	-1.14032
Phvul.004G031100.v2.1	1.26827	1.71085	-0.442588	-1.44919	-1.27428	-1.1394
Phvul.002G223200.v2.1	5.69949	6.08688	-0.387395	0.777827	0.952712	-1.13926
Phvul.002G071200.v2.1	7.17603	7.54498	-0.368954	1.5199	1.69475	-1.13905
Phvul.002G093000.v2.1	1.45247	1.89258	-0.44011	-1.35662	-1.1818	-1.13878
Phvul.001G205100.v2.1	0.648418	1.09836	-0.449937	-1.76071	-1.58599	-1.13819
Phvul.005G058000.v2.1	1.68009	2.1169	-0.436806	-1.24222	-1.06765	-1.13722
Phvul.011G092200.v2.1	6.94341	7.3144	-0.370988	1.40299	1.5774	-1.1362
Phvul.001G022700.v2.1	0.695157	1.14351	-0.448349	-1.73722	-1.56301	-1.13485
Phvul.003G245900.v2.1	5.14214	5.53506	-0.392913	0.49772	0.671883	-1.13456
Phvul.004G064400.v2.1	3.431	3.84486	-0.413859	-0.362257	-0.188272	-1.1334
Phvul.008G119000.v2.1	1.74114	2.1759	-0.434753	-1.21153	-1.03762	-1.13294
Phvul.003G241100.v2.1	3.61911	4.03038	-0.41127	-0.267719	-0.0938612	-1.13257
Phvul.002G240600.v2.1	4.62032	5.01885	-0.398529	0.235464	0.409181	-1.13165
Phvul.007G119178.v2.1	3.6591	4.06914	-0.410043	-0.24762	-0.0741324	-1.13015
Phvul.001G061700.v2.1	1.83606	2.26877	-0.43271	-1.16383	-0.990355	-1.13008
Phvul.011G073600.v2.1	3.57713	3.98813	-0.410998	-0.288817	-0.115363	-1.12994
Phvul.009G104500.v2.1	2.81287	3.23322	-0.420345	-0.672912	-0.499541	-1.12939
Phvul.005G008300.v2.1	3.6956	4.1049	-0.409304	-0.229277	-0.0559346	-1.12921
Phvul.011G049200.v2.1	4.61832	5.01603	-0.397712	0.234458	0.407745	-1.12885
Phvul.004G020400.v2.1	0.390169	0.840328	-0.450159	-1.8905	-1.7173	-1.12827
Phvul.005G074700.v2.1	4.3395	4.74038	-0.40088	0.0943316	0.267465	-1.12785
Phvul.010G117000.v2.1	5.42908	5.81622	-0.387148	0.641925	0.814971	-1.12729
Phvul.009G209100.v2.1	5.62334	6.00774	-0.384403	0.739554	0.912434	-1.1262
Phvul.001G122900.v2.1	3.21675	3.63093	-0.414181	-0.469934	-0.297142	-1.12562
Phvul.008G095800.v2.1	5.40742	5.79389	-0.386466	0.631042	0.803605	-1.12413
Phvul.005G126400.v2.1	1.47871	1.91398	-0.435262	-1.34342	-1.17091	-1.1238
Phvul.010G156700.v2.1	3.07154	3.48666	-0.415116	-0.542912	-0.370564	-1.12273
Phvul.005G174600.v2.1	4.27697	4.67687	-0.399899	0.0629063	0.235145	-1.12202
Phvul.003G004400.v2.1	1.83308	2.263	-0.429919	-1.16533	-0.993292	-1.1207
Phvul.007G278600.v2.1	2.5437	2.9647	-0.421002	-0.808192	-0.636192	-1.12046
Phvul.003G165300.v2.1	3.15416	3.56739	-0.413227	-0.501389	-0.329479	-1.11988
Phvul.004G021900.v2.1	4.19743	4.59763	-0.400197	0.022933	0.194819	-1.11973
Phvul.009G022600.v2.1	6.61481	6.98488	-0.370064	1.23785	1.40971	-1.11957
Phvul.011G153600.v2.1	1.4168	1.85154	-0.434735	-1.37454	-1.20269	-1.11949
Phvul.011G169700.v2.1	4.3707	4.76826	-0.397555	0.110014	0.281653	-1.11812
Phvul.001G173300.v2.1	0.573735	1.01852	-0.444783	-1.79824	-1.62662	-1.11802
Phvul.003G196300.v2.1	1.21913	1.65575	-0.436626	-1.47389	-1.30233	-1.11761
Phvul.006G168145.v2.1	1.67089	2.10189	-0.431002	-1.24684	-1.07528	-1.1176
Phvul.003G085300.v2.1	2.45402	2.87492	-0.420897	-0.85326	-0.681881	-1.11642
Phvul.006G068500.v2.1	3.82487	4.2287	-0.403821	-0.164306	0.00706553	-1.11637
Phvul.003G079500.v2.1	1.62755	2.05843	-0.430882	-1.26862	-1.0974	-1.11542
Phvul.004G149900.v2.1	1.03883	1.47704	-0.438208	-1.5645	-1.39327	-1.11541
Phvul.011G128100.v2.1	6.69696	7.06467	-0.367716	1.27913	1.45032	-1.11518
Phvul.008G202000.v2.1	4.84383	5.23456	-0.390733	0.347795	0.518959	-1.11502
Phvul.008G269000.v2.1	5.87364	6.25147	-0.377833	0.865349	1.03647	-1.11475
Phvul.007G278900.v2.1	0.381068	0.827073	-0.446005	-1.89507	-1.72405	-1.11412
Phvul.005G120400.v2.1	1.51448	1.9462	-0.43172	-1.32545	-1.15451	-1.11353
Phvul.L001676.v2.1	3.78503	4.18819	-0.403158	-0.184332	-0.0135509	-1.11253
Phvul.003G229500.v2.1	7.31348	7.6726	-0.359122	1.58898	1.7597	-1.11213
Phvul.009G152900.v2.1	1.05265	1.48952	-0.436871	-1.55756	-1.38692	-1.11155
Phvul.006G213900.v2.1	0.360959	0.806302	-0.445343	-1.90518	-1.73462	-1.1111
Phvul.007G093800.v2.1	1.46093	1.89258	-0.43165	-1.35236	-1.1818	-1.11109
Phvul.009G243500.v2.1	5.14828	5.53399	-0.385717	0.500802	0.671342	-1.11096
Phvul.006G199100.v2.1	3.68281	4.08665	-0.403841	-0.235703	-0.0652211	-1.11057
Phvul.009G029900.v2.1	0.612608	1.05443	-0.441827	-1.77871	-1.60834	-1.10982
Phvul.009G208300.v2.1	1.17061	1.60524	-0.434628	-1.49827	-1.32803	-1.10898
Phvul.010G097000.v2.1	5.87528	6.25126	-0.375981	0.866173	1.03636	-1.10868
Phvul.005G132600.v2.1	0.572088	1.01399	-0.441903	-1.79907	-1.62892	-1.1084
Phvul.004G174100.v2.1	2.29125	2.71151	-0.420259	-0.935067	-0.765045	-1.10758
Phvul.008G054600.v2.1	2.56589	2.98255	-0.416658	-0.797038	-0.627108	-1.10698
Phvul.006G218100.v2.1	6.17677	6.54821	-0.371436	1.0177	1.18748	-1.10605
Phvul.008G013800.v2.1	1.08291	1.51768	-0.43477	-1.54234	-1.37259	-1.10583
Phvul.005G118500.v2.1	1.61814	2.04592	-0.427782	-1.27336	-1.10377	-1.10475
Phvul.010G153600.v2.1	4.2513	4.64608	-0.394777	0.0500035	0.219473	-1.10398
Phvul.011G212400.v2.1	2.92161	3.3329	-0.411292	-0.618263	-0.448811	-1.10387
Phvul.009G245400.v2.1	2.46876	2.88558	-0.416829	-0.845856	-0.676455	-1.10354
Phvul.011G123500.v2.1	0.980381	1.41553	-0.435153	-1.59387	-1.42457	-1.10287
Phvul.003G052900.v2.1	0.668172	1.10716	-0.438986	-1.75078	-1.58151	-1.1027
Phvul.010G113000.v2.1	5.84397	6.21828	-0.374318	0.850438	1.01958	-1.10187
Phvul.004G018200.v2.1	0.112976	0.558587	-0.445611	-2.02981	-1.86068	-1.10175
Phvul.004G086300.v2.1	2.25007	2.66907	-0.419002	-0.95576	-0.786639	-1.10172
Phvul.002G225801.v2.1	4.04518	4.44173	-0.396544	-0.0535836	0.115479	-1.10133
Phvul.001G242800.v2.1	2.20522	2.62401	-0.418796	-0.978303	-0.80957	-1.09918
Phvul.011G213600.v2.1	1.74778	2.17222	-0.424441	-1.2082	-1.03949	-1.09903
Phvul.004G099800.v2.1	5.67836	6.05388	-0.375517	0.767208	0.935914	-1.09901
Phvul.001G248100.v2.1	4.15446	4.54881	-0.39435	0.00133665	0.169975	-1.09857
Phvul.003G287500.v2.1	2.5437	2.95804	-0.414344	-0.808192	-0.639581	-1.09839
Phvul.L004337.v2.1	5.11554	5.49747	-0.381928	0.484348	0.652753	-1.09705
Phvul.003G108600.v2.1	5.44585	5.82364	-0.377793	0.650355	0.818747	-1.09696
Phvul.011G080850.v2.1	3.46125	3.86372	-0.402478	-0.347056	-0.178672	-1.09691
Phvul.003G017900.v2.1	3.84395	4.24157	-0.397622	-0.154721	0.0136167	-1.09661
Phvul.008G203300.v2.1	0.700664	1.13731	-0.43665	-1.73445	-1.56616	-1.09629
Phvul.001G141200.v2.1	2.54159	2.95524	-0.413643	-0.809249	-0.641008	-1.09598
Phvul.003G032400.v2.1	3.95593	4.35167	-0.395745	-0.0984425	0.0696484	-1.095
Phvul.006G131200.v2.1	3.92983	4.32571	-0.395877	-0.111558	0.0564352	-1.09436
Phvul.002G179700.v2.1	4.04541	4.43983	-0.394415	-0.053468	0.114513	-1.09429
Phvul.010G066400.v2.1	7.99795	8.34316	-0.345208	1.93298	2.10095	-1.09424
Phvul.002G102100.v2.1	1.07999	1.51129	-0.431299	-1.54381	-1.37584	-1.0942
Phvul.003G147600.v2.1	1.43007	1.85692	-0.426852	-1.36787	-1.19995	-1.09391
Phvul.011G012000.v2.1	6.25634	6.62308	-0.366747	1.05768	1.22559	-1.09379
Phvul.008G134900.v2.1	3.60507	4.00476	-0.399694	-0.274774	-0.106896	-1.09362
Phvul.003G236200.v2.1	5.28701	5.66546	-0.378441	0.570528	0.738244	-1.09256
Phvul.003G075200.v2.1	7.26138	7.61517	-0.353785	1.56279	1.73047	-1.09229
Phvul.001G163200.v2.1	2.83921	3.24793	-0.408722	-0.659676	-0.492054	-1.09195
Phvul.002G140400.v2.1	5.76968	6.14192	-0.372234	0.813105	0.980719	-1.0919
Phvul.002G323900.v2.1	5.16719	5.54687	-0.379678	0.510307	0.677894	-1.09172
Phvul.011G161400.v2.1	0.484028	0.921715	-0.437688	-1.84333	-1.67588	-1.09079
Phvul.008G043800.v2.1	7.29425	7.64701	-0.352762	1.57931	1.74667	-1.09025
Phvul.004G127400.v2.1	0.35264	0.791743	-0.439102	-1.90936	-1.74203	-1.09006
Phvul.008G265600.v2.1	1.86624	2.28643	-0.420191	-1.14866	-0.981368	-1.08982
Phvul.006G087500.v2.1	3.19928	3.6028	-0.403515	-0.478711	-0.311458	-1.08954
Phvul.005G039000.v2.1	6.68131	7.04143	-0.36012	1.27126	1.43849	-1.08935
Phvul.009G032700.v2.1	5.91428	6.28393	-0.369648	0.885777	1.05299	-1.08929
Phvul.011G168200.v2.1	7.3298	7.68176	-0.351968	1.59718	1.76436	-1.08908
Phvul.008G208800.v2.1	6.54994	6.91124	-0.3613	1.20524	1.37223	-1.08784
Phvul.011G094400.v2.1	3.56409	3.96254	-0.398457	-0.295372	-0.128382	-1.08783
Phvul.009G173300.v2.1	1.03883	1.4685	-0.429665	-1.5645	-1.39762	-1.08709
Phvul.010G008100.v2.1	3.40296	3.80296	-0.400001	-0.376347	-0.209593	-1.08629
Phvul.004G088594.v2.1	7.4402	7.7899	-0.349693	1.65267	1.81939	-1.0861
Phvul.005G173600.v2.1	5.39884	5.77381	-0.374969	0.626728	0.793385	-1.08566
Phvul.004G080200.v2.1	1.41537	1.83986	-0.424494	-1.37526	-1.20863	-1.08548
Phvul.008G032000.v2.1	5.20704	5.58432	-0.377286	0.530333	0.696955	-1.08543
Phvul.006G189600.v2.1	1.24558	1.67214	-0.426558	-1.46059	-1.29399	-1.08532
Phvul.007G182100.v2.1	3.75013	4.14541	-0.395277	-0.20187	-0.0353199	-1.08496
Phvul.008G104600.v2.1	4.14926	4.53949	-0.390232	-0.00127989	0.16523	-1.0847
Phvul.003G201400.v2.1	2.82585	3.23253	-0.406676	-0.666389	-0.499893	-1.08461
Phvul.006G118100.v2.1	8.0945	8.43555	-0.34105	1.9815	2.14797	-1.08444
Phvul.006G194600.v2.1	0.963916	1.3936	-0.429683	-1.60215	-1.43574	-1.08406
Phvul.011G038100.v2.1	5.56215	5.93452	-0.372374	0.708802	0.875173	-1.0838
Phvul.005G065500.v2.1	5.3703	5.74484	-0.374536	0.612386	0.778642	-1.08305
Phvul.007G066000.v2.1	0.674313	1.10727	-0.432955	-1.7477	-1.58145	-1.08296
Phvul.008G136900.v2.1	2.86524	3.27083	-0.405584	-0.646592	-0.480402	-1.08262
Phvul.002G076200.v2.1	3.31655	3.71649	-0.399941	-0.419776	-0.253599	-1.08253
Phvul.009G044100.v2.1	2.94482	3.34921	-0.404395	-0.6066	-0.440512	-1.08196
Phvul.004G170100.v2.1	2.77768	3.18401	-0.406327	-0.690597	-0.524584	-1.08147
Phvul.004G160200.v2.1	6.26801	6.63084	-0.362835	1.06355	1.22954	-1.0813
Phvul.001G002700.v2.1	4.2918	4.67911	-0.387301	0.0703613	0.236282	-1.08087
Phvul.009G077000.v2.1	4.58735	4.97092	-0.383577	0.218893	0.384791	-1.08072
Phvul.003G241200.v2.1	2.3691	2.77969	-0.410596	-0.895941	-0.730343	-1.07876
Phvul.009G106900.v2.1	6.57802	6.93612	-0.358102	1.21935	1.38489	-1.0784
Phvul.007G159400.v2.1	4.93811	5.31613	-0.378013	0.395179	0.560467	-1.07674
Phvul.010G118600.v2.1	0.347699	0.782785	-0.435086	-1.91184	-1.74659	-1.07655
Phvul.011G094500.v2.1	1.61107	2.03038	-0.419311	-1.27691	-1.11168	-1.07637
Phvul.008G050800.v2.1	6.25541	6.61675	-0.361346	1.05722	1.22237	-1.07584
Phvul.005G010500.v2.1	2.35543	2.76528	-0.409849	-0.902811	-0.737679	-1.07572
Phvul.009G118500.v2.1	7.84126	8.18282	-0.341561	1.85423	2.01935	-1.07569
Phvul.002G180100.v2.1	4.3162	4.70156	-0.385359	0.0826235	0.247711	-1.07544
Phvul.001G159600.v2.1	3.90687	4.29722	-0.390349	-0.123096	0.041938	-1.07509
Phvul.001G020100.v2.1	6.17659	6.53861	-0.362021	1.01761	1.1826	-1.07483
Phvul.002G196700.v2.1	2.1829	2.59446	-0.411559	-0.989519	-0.82461	-1.07427
Phvul.010G152900.v2.1	7.76684	8.10886	-0.342023	1.81682	1.98171	-1.07415
Phvul.002G240300.v2.1	2.88601	3.28868	-0.402669	-0.636154	-0.471316	-1.07381
Phvul.008G284700.v2.1	3.26925	3.66712	-0.397872	-0.44355	-0.278726	-1.07372
Phvul.005G081400.v2.1	4.97972	5.35609	-0.376375	0.416087	0.580805	-1.07303
Phvul.003G201700.v2.1	4.42395	4.80724	-0.383292	0.136774	0.301492	-1.07303
Phvul.005G000500.v2.1	5.41956	5.79032	-0.370762	0.637141	0.801789	-1.07257
Phvul.008G204300.v2.1	0.908087	1.33497	-0.426882	-1.63021	-1.46558	-1.07247
Phvul.003G022300.v2.1	4.49959	4.88158	-0.381988	0.174791	0.339324	-1.07183
Phvul.009G067300.v2.1	1.23333	1.65594	-0.422605	-1.46675	-1.30223	-1.07171
Phvul.009G117700.v2.1	7.62252	7.96559	-0.343073	1.74429	1.9088	-1.07167
Phvul.004G165600.v2.1	1.74821	2.16423	-0.416015	-1.20798	-1.04356	-1.07111
Phvul.008G191701.v2.1	1.20676	1.62925	-0.422493	-1.4801	-1.31581	-1.07024
Phvul.011G039001.v2.1	3.41904	3.81392	-0.39488	-0.368269	-0.204019	-1.06998
Phvul.007G201500.v2.1	4.39834	4.78062	-0.382276	0.123905	0.287944	-1.06861
Phvul.001G101500.v2.1	2.03155	2.44314	-0.411592	-1.06558	-0.901617	-1.06813
Phvul.001G202800.v2.1	4.02155	4.40836	-0.386806	-0.0654596	0.0984982	-1.06808
Phvul.008G180000.v2.1	2.52547	2.93078	-0.405308	-0.817354	-0.653457	-1.06768
Phvul.004G133600.v2.1	6.46608	6.82233	-0.356251	1.1631	1.32699	-1.06765
Phvul.003G068800.v2.1	5.67598	6.04205	-0.366062	0.766014	0.929894	-1.06757
Phvul.007G245100.v2.1	4.2967	4.67981	-0.38311	0.0728226	0.236642	-1.06718
Phvul.002G282800.v2.1	6.03805	6.39928	-0.361227	0.94798	1.11169	-1.06648
Phvul.006G202700.v2.1	10.2791	10.5874	-0.308298	3.07944	3.24308	-1.066
Phvul.005G183000.v2.1	0.56302	0.992046	-0.429026	-1.80363	-1.64009	-1.06534
Phvul.007G262101.v2.1	1.5795	1.99581	-0.416308	-1.29277	-1.12927	-1.06512
Phvul.011G035800.v2.1	4.21236	4.59585	-0.383489	0.0304345	0.193912	-1.06495
Phvul.010G137700.v2.1	4.00803	4.39399	-0.385959	-0.072256	0.0911848	-1.06471
Phvul.008G197200.v2.1	1.52831	1.94507	-0.416759	-1.3185	-1.15509	-1.0645
Phvul.008G108200.v2.1	2.88121	3.28089	-0.399681	-0.638569	-0.475282	-1.06371
Phvul.002G288000.v2.1	4.96293	5.33662	-0.373688	0.407652	0.570896	-1.06343
Phvul.011G157300.v2.1	3.69078	4.08019	-0.389414	-0.231699	-0.0685097	-1.06307
Phvul.005G166100.v2.1	4.66755	5.04472	-0.377168	0.259201	0.422345	-1.06278
Phvul.002G251800.v2.1	1.54873	1.96458	-0.415856	-1.30824	-1.14516	-1.06235
Phvul.004G004100.v2.1	5.05827	5.43028	-0.372011	0.455569	0.618564	-1.0618
Phvul.011G210900.v2.1	4.71612	5.09236	-0.376241	0.283609	0.446589	-1.06171
Phvul.002G290100.v2.1	5.14091	5.51159	-0.370687	0.497098	0.659943	-1.06082
Phvul.003G200600.v2.1	0.700415	1.12622	-0.425808	-1.73458	-1.57181	-1.06034
Phvul.002G041900.v2.1	4.01314	4.39726	-0.384121	-0.0696881	0.09285	-1.05883
Phvul.007G063500.v2.1	3.69768	4.08565	-0.387974	-0.22823	-0.0657294	-1.05858
Phvul.004G052800.v2.1	4.7507	5.12551	-0.374804	0.300992	0.46346	-1.05837
Phvul.001G153400.v2.1	2.86424	3.2625	-0.398259	-0.647095	-0.48464	-1.05829
Phvul.001G019900.v2.1	4.98415	5.35588	-0.371728	0.418317	0.580699	-1.05781
Phvul.003G127900.v2.1	2.43543	2.8387	-0.403273	-0.862607	-0.700315	-1.05722
Phvul.005G008200.v2.1	1.24408	1.66199	-0.41791	-1.46134	-1.29915	-1.05659
Phvul.009G124900.v2.1	3.27052	3.66314	-0.392619	-0.442908	-0.280749	-1.05636
Phvul.004G083100.v2.1	4.16679	4.54824	-0.381444	0.00753371	0.169683	-1.05629
Phvul.010G094200.v2.1	4.0901	4.47248	-0.382371	-0.0310079	0.131127	-1.0562
Phvul.007G032400.v2.1	4.38819	4.76682	-0.378626	0.118803	0.28092	-1.05608
Phvul.009G127200.v2.1	2.70634	3.10587	-0.399529	-0.72645	-0.564348	-1.05599
Phvul.007G056100.v2.1	2.64358	3.04387	-0.400293	-0.757995	-0.595902	-1.05593
Phvul.006G129100.v2.1	4.00542	4.38865	-0.38323	-0.0735693	0.0884665	-1.05556
Phvul.007G222300.v2.1	1.10569	1.525	-0.419303	-1.53089	-1.36887	-1.0555
Phvul.002G312300.v2.1	5.42531	5.79069	-0.365382	0.640033	0.801979	-1.05497
Phvul.007G128800.v2.1	3.83091	4.2161	-0.385196	-0.161274	0.000656667	-1.05487
Phvul.008G119300.v2.1	1.83606	2.24602	-0.409958	-1.16383	-1.00193	-1.05465
Phvul.010G137600.v2.1	3.2678	3.65981	-0.392014	-0.444278	-0.282445	-1.05424
Phvul.009G188600.v2.1	5.84825	6.20812	-0.359866	0.85259	1.01441	-1.05414
Phvul.L003837.v2.1	6.19072	6.54626	-0.355534	1.02471	1.18649	-1.05391
Phvul.001G194500.v2.1	3.53422	3.92245	-0.388223	-0.31038	-0.148787	-1.05267
Phvul.004G126100.v2.1	0.333609	0.761655	-0.428046	-1.91892	-1.75734	-1.05262
Phvul.007G151800.v2.1	4.33441	4.71266	-0.378249	0.0917732	0.253358	-1.05262
Phvul.011G177500.v2.1	5.57819	5.94084	-0.362649	0.716867	0.87839	-1.05222
Phvul.005G177500.v2.1	3.82035	4.2046	-0.384256	-0.166582	-0.00519641	-1.05132
Phvul.005G046201.v2.1	2.42343	2.82495	-0.401519	-0.868634	-0.707312	-1.05091
Phvul.006G195000.v2.1	2.47207	2.87287	-0.400802	-0.844191	-0.682925	-1.05054
Phvul.009G082300.v2.1	6.65403	7.00263	-0.348599	1.25755	1.41874	-1.05003
Phvul.L001634.v2.1	0.85016	1.27098	-0.42082	-1.65932	-1.49814	-1.04998
Phvul.009G226700.v2.1	5.80443	6.16355	-0.359114	0.830568	0.991726	-1.04984
Phvul.009G178500.v2.1	1.94638	2.35351	-0.407127	-1.10839	-0.947231	-1.04982
Phvul.003G275200.v2.1	3.11095	3.50356	-0.392605	-0.523103	-0.361962	-1.04973
Phvul.009G247400.v2.1	0.958326	1.37768	-0.419359	-1.60496	-1.44384	-1.0496
Phvul.011G008300.v2.1	4.4043	4.78076	-0.376459	0.1269	0.288017	-1.04957
Phvul.001G177300.v2.1	7.05729	7.40059	-0.343306	1.46022	1.62127	-1.04912
Phvul.011G140300.v2.1	1.5915	2.00283	-0.41133	-1.28674	-1.12569	-1.04911
Phvul.010G049300.v2.1	7.78854	8.12256	-0.334017	1.82773	1.98868	-1.0485
Phvul.008G245900.v2.1	4.01973	4.40062	-0.380889	-0.066375	0.0945598	-1.04838
Phvul.008G180500.v2.1	1.14333	1.55996	-0.41663	-1.51198	-1.35107	-1.04819
Phvul.003G053700.v2.1	-0.0241696	0.406861	-0.43103	-2.09874	-1.9379	-1.04775
Phvul.L001670.v2.1	3.4552	3.8427	-0.387501	-0.350093	-0.189369	-1.04701
Phvul.002G014500.v2.1	3.769	4.15256	-0.383562	-0.192389	-0.0316814	-1.0469
Phvul.001G136400.v2.1	6.92399	7.26806	-0.344067	1.39323	1.55382	-1.04615
Phvul.011G006600.v2.1	1.94762	2.35354	-0.405929	-1.10777	-0.947214	-1.0459
Phvul.001G169600.v2.1	2.55208	2.95036	-0.398279	-0.803978	-0.643489	-1.04548
Phvul.008G037100.v2.1	1.22895	1.64347	-0.414518	-1.46895	-1.30858	-1.04472
Phvul.008G235900.v2.1	4.49921	4.87303	-0.373812	0.1746	0.334971	-1.04471
Phvul.009G048300.v2.1	6.72674	7.07279	-0.346052	1.2941	1.45445	-1.04459
Phvul.001G268900.v2.1	5.20507	5.57005	-0.364971	0.529347	0.689689	-1.04452
Phvul.003G236900.v2.1	4.45883	4.83306	-0.374223	0.154306	0.31463	-1.0444
Phvul.008G263400.v2.1	4.55445	4.92738	-0.372932	0.202361	0.362634	-1.04407
Phvul.010G107700.v2.1	1.88032	2.28635	-0.406036	-1.14159	-0.981408	-1.04348
Phvul.001G026400.v2.1	1.30145	1.71454	-0.413085	-1.43251	-1.27241	-1.04296
Phvul.005G115000.v2.1	0.282807	0.708545	-0.425738	-1.94446	-1.78437	-1.04288
Phvul.008G108300.v2.1	5.36936	5.73165	-0.36229	0.611913	0.771932	-1.04241
Phvul.009G225300.v2.1	4.25089	4.62699	-0.376109	0.0497965	0.209763	-1.04208
Phvul.008G180100.v2.1	3.05137	3.44236	-0.390986	-0.55305	-0.39311	-1.0419
Phvul.009G113200.v2.1	2.17135	2.57322	-0.401872	-0.995324	-0.835418	-1.04168
Phvul.006G146100.v2.1	3.58463	3.96876	-0.384128	-0.285045	-0.125218	-1.04117
Phvul.008G132300.v2.1	5.4003	5.76165	-0.36135	0.627464	0.787199	-1.04057
Phvul.005G127000.v2.1	4.98269	5.3492	-0.366507	0.417582	0.577297	-1.04044
Phvul.009G165100.v2.1	1.66622	2.07395	-0.407733	-1.24919	-1.0895	-1.04027
Phvul.011G054300.v2.1	1.21333	1.62668	-0.413349	-1.4768	-1.31712	-1.0402
Phvul.011G003500.v2.1	1.9794	2.3829	-0.4035	-1.09179	-0.932273	-1.03916
Phvul.011G209500.v2.1	1.40329	1.81394	-0.410649	-1.38133	-1.22182	-1.03909
Phvul.002G229700.v2.1	7.58315	7.9168	-0.333642	1.72451	1.88397	-1.03879
Phvul.006G018800.v2.1	0.259945	0.684445	-0.4245	-1.95595	-1.79663	-1.03783
Phvul.008G019900.v2.1	0.808784	1.22642	-0.417635	-1.68011	-1.52082	-1.03772
Phvul.007G063000.v2.1	2.5715	2.96716	-0.395665	-0.79422	-0.634939	-1.03761
Phvul.001G241100.v2.1	5.89283	6.2468	-0.35397	0.874997	1.0341	-1.03643
Phvul.005G168800.v2.1	7.42632	7.76115	-0.334834	1.64569	1.80476	-1.03626
Phvul.002G181900.v2.1	5.56984	5.92759	-0.357745	0.712668	0.871644	-1.03562
Phvul.004G071900.v2.1	2.5136	2.90925	-0.395652	-0.823317	-0.664409	-1.03518
Phvul.008G016800.v2.1	4.75252	5.12006	-0.367538	0.301906	0.460688	-1.03436
Phvul.010G046900.v2.1	4.95592	5.3209	-0.364983	0.404129	0.562899	-1.03428
Phvul.008G288300.v2.1	4.15511	4.52999	-0.374879	0.00166135	0.160395	-1.03405
Phvul.002G256700.v2.1	6.7263	7.06917	-0.342862	1.29388	1.4526	-1.034
Phvul.008G025400.v2.1	2.75779	3.14991	-0.392115	-0.700593	-0.541939	-1.03353
Phvul.007G270000.v2.1	5.68047	6.03616	-0.355684	0.76827	0.926897	-1.03335
Phvul.003G143300.v2.1	4.20041	4.57442	-0.374008	0.0244296	0.183007	-1.03303
Phvul.008G135700.v2.1	5.89936	6.25214	-0.352772	0.878279	1.03681	-1.03273
Phvul.001G113800.v2.1	9.82228	10.126	-0.303689	2.84983	3.00823	-1.03187
Phvul.002G012600.v2.1	6.24599	6.59379	-0.347805	1.05248	1.21068	-1.03056
Phvul.002G302900.v2.1	6.56051	6.9042	-0.343691	1.21055	1.36865	-1.0299
Phvul.001G265300.v2.1	1.50491	1.91139	-0.406477	-1.33026	-1.17223	-1.02945
Phvul.009G030900.v2.1	2.7144	3.10573	-0.391332	-0.722401	-0.564419	-1.02914
Phvul.001G130000.v2.1	0.35264	0.773323	-0.420683	-1.90936	-1.7514	-1.029
Phvul.011G015300.v2.1	5.5619	5.91765	-0.355744	0.70868	0.866586	-1.02866
Phvul.002G319600.v2.1	7.64837	7.97786	-0.32949	1.75728	1.91504	-1.02771
Phvul.010G007600.v2.1	3.67952	4.05832	-0.378798	-0.237357	-0.0796415	-1.02742
Phvul.006G205500.v2.1	4.78037	5.14534	-0.364975	0.315899	0.473553	-1.02701
Phvul.011G004300.v2.1	4.24856	4.6199	-0.371341	0.0486261	0.206151	-1.02617
Phvul.006G075500.v2.1	5.9207	6.27123	-0.350527	0.889002	1.04653	-1.02617
Phvul.005G036700.v2.1	4.01801	4.39221	-0.374198	-0.0672411	0.0902778	-1.02613
Phvul.003G125700.v2.1	4.87681	5.24032	-0.363507	0.36437	0.521887	-1.02612
Phvul.003G244800.v2.1	0.852192	1.26575	-0.413553	-1.6583	-1.5008	-1.02597
Phvul.002G265804.v2.1	5.18397	5.54355	-0.359573	0.518742	0.676203	-1.02576
Phvul.001G036200.v2.1	6.1455	6.49304	-0.347546	1.00198	1.15941	-1.02556
Phvul.010G148400.v2.1	2.23904	2.6352	-0.396157	-0.961303	-0.803877	-1.02553
Phvul.008G077000.v2.1	1.70974	2.11243	-0.402683	-1.22732	-1.06992	-1.02532
Phvul.003G073600.v2.1	2.76111	3.15048	-0.389372	-0.698929	-0.541649	-1.02457
Phvul.009G199500.v2.1	1.4818	1.88693	-0.405133	-1.34188	-1.18468	-1.02404
Phvul.L002432.v2.1	5.76155	6.11322	-0.351663	0.809018	0.966113	-1.02337
Phvul.009G185950.v2.1	3.48563	3.86552	-0.379888	-0.334802	-0.177759	-1.02303
Phvul.002G291800.v2.1	0.240024	0.660189	-0.420165	-1.96596	-1.80898	-1.02264
Phvul.002G297600.v2.1	7.05561	7.3909	-0.335284	1.45938	1.61634	-1.02246
Phvul.003G136800.v2.1	5.05258	5.41273	-0.360143	0.452709	0.609628	-1.02222
Phvul.007G252301.v2.1	4.26037	4.63036	-0.369984	0.0545653	0.211475	-1.02216
Phvul.008G021300.v2.1	2.59328	2.98364	-0.390358	-0.783273	-0.626555	-1.02092
Phvul.001G196700.v2.1	6.8305	7.16796	-0.337461	1.34624	1.50288	-1.02039
Phvul.009G140700.v2.1	0.478741	0.895148	-0.416407	-1.84599	-1.6894	-1.02003
Phvul.001G256400.v2.1	2.15165	2.54716	-0.395504	-1.00522	-0.848684	-1.01976
Phvul.002G318700.v2.1	1.55417	1.95701	-0.402844	-1.3055	-1.14901	-1.01944
Phvul.003G014800.v2.1	3.80102	4.17581	-0.374793	-0.176294	-0.0198466	-1.01915
Phvul.003G090900.v2.1	6.23841	6.58261	-0.344201	1.04868	1.20499	-1.0183
Phvul.002G046200.v2.1	2.37823	2.77023	-0.391995	-0.89135	-0.735161	-1.01747
Phvul.008G266400.v2.1	5.7446	6.09429	-0.34969	0.8005	0.956482	-1.01612
Phvul.001G184400.v2.1	3.15402	3.53595	-0.38193	-0.501461	-0.34548	-1.01612
Phvul.006G144500.v2.1	0.746065	1.15796	-0.41189	-1.71164	-1.55566	-1.01608
Phvul.008G095900.v2.1	7.09831	7.43113	-0.332825	1.48084	1.63681	-1.01607
Phvul.001G129500.v2.1	4.00802	4.37928	-0.371262	-0.0722625	0.0836988	-1.01598
Phvul.006G180400.v2.1	3.84072	4.21396	-0.373235	-0.156341	-0.000435347	-1.01562
Phvul.007G146200.v2.1	2.60578	2.99382	-0.388035	-0.776989	-0.621374	-1.01373
Phvul.006G059254.v2.1	5.69802	6.04756	-0.34954	0.777087	0.932698	-1.0137
Phvul.007G150300.v2.1	6.89913	7.23359	-0.334456	1.38074	1.53628	-1.01326
Phvul.003G141200.v2.1	5.26103	5.61549	-0.354456	0.557469	0.712814	-1.01197
Phvul.009G053900.v2.1	6.7309	7.067	-0.336102	1.29619	1.4515	-1.01177
Phvul.007G014500.v2.1	4.27076	4.63739	-0.366629	0.0597853	0.215053	-1.01147
Phvul.007G136700.v2.1	2.24322	2.63499	-0.391769	-0.959202	-0.803983	-1.01115
Phvul.003G292600.v2.1	3.23331	3.61264	-0.379333	-0.461612	-0.30645	-1.01078
Phvul.010G113500.v2.1	1.6093	2.00872	-0.399422	-1.2778	-1.1227	-1.01037
Phvul.007G255400.v2.1	5.72118	6.06936	-0.348189	0.788726	0.943796	-1.01018
Phvul.006G144300.v2.1	4.13111	4.49902	-0.367911	-0.0104005	0.144635	-1.00996
Phvul.003G044500.v2.1	2.05365	2.4473	-0.393649	-1.05448	-0.899501	-1.00956
Phvul.009G019500.v2.1	3.78728	4.15921	-0.371927	-0.1832	-0.0282986	-1.00908
Phvul.008G249400.v2.1	3.28885	3.66676	-0.377905	-0.433698	-0.278911	-1.00833
Phvul.003G246600.v2.1	5.108	5.46321	-0.355213	0.480559	0.63532	-1.00817
Phvul.002G264400.v2.1	4.31599	4.68099	-0.365	0.0825159	0.237241	-1.00793
Phvul.003G219500.v2.1	2.50327	2.89082	-0.387541	-0.828507	-0.673792	-1.00787
Phvul.009G029300.v2.1	2.82505	3.20856	-0.383514	-0.666793	-0.512089	-1.00779
Phvul.009G165800.v2.1	5.59105	5.93966	-0.348606	0.723329	0.877788	-1.00619
Phvul.008G006100.v2.1	2.90892	3.29086	-0.381943	-0.624641	-0.470206	-1.00605
Phvul.011G010100.v2.1	4.52868	4.89041	-0.361727	0.18941	0.343817	-1.00586
Phvul.010G001700.v2.1	2.97818	3.35914	-0.380956	-0.58983	-0.435458	-1.00563
Phvul.005G055500.v2.1	4.85156	5.20903	-0.357469	0.351678	0.505963	-1.00506
Phvul.009G147400.v2.1	2.11627	2.50763	-0.391353	-1.023	-0.8688	-1.00454
Phvul.001G028000.v2.1	3.17783	3.55592	-0.378088	-0.489492	-0.335315	-1.00436
Phvul.002G092400.v2.1	1.22761	1.62996	-0.402351	-1.46962	-1.31545	-1.00433
Phvul.011G079100.v2.1	3.7291	4.10029	-0.371189	-0.212437	-0.0582794	-1.00424
Phvul.004G038000.v2.1	6.13652	6.4776	-0.341081	0.997465	1.15155	-1.00376
Phvul.011G124215.v2.1	1.41331	1.81314	-0.399833	-1.37629	-1.22223	-1.00364
Phvul.007G001100.v2.1	8.57077	8.88138	-0.310606	2.22086	2.37485	-1.00317
Phvul.004G107700.v2.1	6.69368	7.02764	-0.333968	1.27748	1.43147	-1.00316
Phvul.001G267100.v2.1	4.40564	4.76796	-0.362323	0.12757	0.281501	-1.00276
Phvul.002G148400.v2.1	0.270724	0.684396	-0.413672	-1.95053	-1.79666	-1.00238
Phvul.003G169100.v2.1	6.42598	6.76285	-0.336873	1.14294	1.29672	-1.00175
Phvul.006G139000.v2.1	7.07595	7.40459	-0.328641	1.4696	1.6233	-1.00128
Phvul.009G039300.v2.1	4.90979	5.26515	-0.355362	0.380944	0.534526	-1.00048
Phvul.005G058100.v2.1	10.2456	10.5345	-0.28888	3.06258	3.21612	-1.00025
[truncated: 15,872 more rows]
