# Supplementary material for: Pseudomonas phaseolicola preferentially modulates genes encoding leucine-rich repeat and malectin domains in the bean landrace G2333
Source: Planta. 2022 Jun 29;256(2):25. doi: 10.1007/s00425-022-03943-x (PMC9242968; doi:10.1007/s00425-022-03943-x)
Supplement: Supplementary file 5 — Supplementary file5 (XLSX 51 KB) [file 425_2022_3943_MOESM5_ESM.xlsx]

## Sheet: DE genes
Table S2. Annotation of differentially expressed genes (DEGs) between bacterium- versus mock-inoculated leaves, considering a Z-ratio cutoff value of 2.25 and -2.25. Gene annotation is based on the P. vulgaris genome v2.1 using the Phytozome PhytoMine tool.
Gene ID	Gene Name	Pph vs. Mock Z ratio	Gene Annotation
Phvul.008G246600.v2.1	Phvul.008G246600	6.83346
Phvul.002G158700.v2.1	Phvul.002G158700	6.60953
Phvul.002G181700.v2.1	Phvul.002G181700	6.57712
Phvul.008G179700.v2.1	Phvul.008G179700	5.9394
Phvul.009G138900.v2.1	Phvul.009G138900	5.89287	(1 of 91) PF03106 - WRKY DNA -binding domain (WRKY)
Phvul.010G003500.v2.1	Phvul.010G003500	5.76386
Phvul.003G041600.v2.1	Phvul.003G041600	5.67945
Phvul.002G203800.v2.1	Phvul.002G203800	5.53049
Phvul.010G035850.v2.1	Phvul.010G035850	5.52518
Phvul.010G068400.v2.1	Phvul.010G068400	5.49918
Phvul.006G154100.v2.1	Phvul.006G154100	5.41014
Phvul.006G197100.v2.1	Phvul.006G197100	5.23721	(1 of 5) K13449 - pathogenesis-related protein 1 (PR1)
Phvul.002G152400.v2.1	Phvul.002G152400	5.11221	(1 of 2) PTHR10795//PTHR10795:SF370 - PROPROTEIN CONVERTASE SUBTILISIN/KEXIN // SUBFAMILY NOT NAMED
Phvul.011G043800.v2.1	Phvul.011G043800	5.1035
Phvul.005G164500.v2.1	Phvul.005G164500	4.93296	(1 of 8) PF00560//PF07714//PF12819 - Leucine Rich Repeat (LRR_1) // Protein tyrosine kinase (Pkinase_Tyr) // Carbohydrate-binding protein of the ER (Malectin_like)
Phvul.009G224400.v2.1	Phvul.009G224400	4.85914	(1 of 2) K02703 - photosystem II P680 reaction center D1 protein (psbA)
Phvul.004G093000.v2.1	Phvul.004G093000	4.76953	(1 of 14) PTHR21649:SF26 - CHLOROPHYLL A-B BINDING PROTEIN 1, CHLOROPLASTIC-RELATED
Phvul.009G011900.v2.1	Phvul.009G011900	4.74299	(1 of 2) K02703 - photosystem II P680 reaction center D1 protein (psbA)
Phvul.003G067400.v2.1	Phvul.003G067400	4.72989
Phvul.004G093394.v2.1	Phvul.004G093394	4.72743	(1 of 13) K08912 - light-harvesting complex II chlorophyll a/b binding protein 1 (LHCB1)
Phvul.002G203700.v2.1	Phvul.002G203700	4.71203
Phvul.003G142600.v2.1	Phvul.003G142600	4.62635
Phvul.005G154200.v2.1	Phvul.005G154200	4.59921
Phvul.009G090224.v2.1	Phvul.009G090224	4.59383
Phvul.009G038333.v2.1	Phvul.009G038333	4.46475
Phvul.008G292600.v2.1	Phvul.008G292600	4.39865	(1 of 1) K02704 - photosystem II CP47 chlorophyll apoprotein (psbB)
Phvul.007G056600.v2.1	Phvul.007G056600	4.38709	(1 of 1) PTHR10638:SF40 - AMINE OXIDASE
Phvul.004G012801.v2.1	Phvul.004G012801	4.35778	(1 of 124) PTHR23155//PTHR23155:SF414 - LEUCINE-RICH REPEAT-CONTAINING PROTEIN // SUBFAMILY NOT NAMED
Phvul.007G036400.v2.1	Phvul.007G036400	4.3539
Phvul.002G286500.v2.1	Phvul.002G286500	4.33641	(1 of 26) PF00314 - Thaumatin family (Thaumatin)
Phvul.011G077900.v2.1	Phvul.011G077900	4.26207	(1 of 65) 3.2.1.39 - Glucan endo-1,3-beta-D-glucosidase / Laminarinase
Phvul.008G282200.v2.1	Phvul.008G282200	4.23617	(1 of 5) PTHR22814:SF34 - COPPER TRANSPORT PROTEIN-RELATED
Phvul.004G036600.v2.1	Phvul.004G036600	4.23303	(1 of 124) PTHR23155//PTHR23155:SF414 - LEUCINE-RICH REPEAT-CONTAINING PROTEIN // SUBFAMILY NOT NAMED
Phvul.009G133500.v2.1	Phvul.009G133500	4.19422	(1 of 2) PTHR33133:SF5 - EXPRESSED PROTEIN
Phvul.002G096200.v2.1	Phvul.002G096200	4.18991	(1 of 81) PF14111 - Domain of unknown function (DUF4283) (DUF4283)
Phvul.003G287200.v2.1	Phvul.003G287200	4.17439	(1 of 5) 4.2.2.23 - Rhamnogalacturonan endolyase / Rhamnogalacturonase B
Phvul.008G088700.v2.1	Phvul.008G088700	4.03875	(1 of 9) PTHR31087:SF11 - PROTEIN LURP-ONE-RELATED 1-RELATED
Phvul.005G077600.v2.1	Phvul.005G077600	4.03667	(1 of 30) PF07714//PF11721 - Protein tyrosine kinase (Pkinase_Tyr) // Di-glucose binding within endoplasmic reticulum (Malectin)
Phvul.004G093200.v2.1	Phvul.004G093200	4.02241	(1 of 13) K08912 - light-harvesting complex II chlorophyll a/b binding protein 1 (LHCB1)
Phvul.009G044600.v2.1	Phvul.009G044600	3.98249	(1 of 2) PTHR10209:SF111 - DOWNY MILDEW RESISTANCE 6 PROTEIN / OXIDOREDUCTASE
Phvul.004G142401.v2.1	Phvul.004G142401	3.95743	(1 of 5) KOG0531 - Protein phosphatase 1, regulatory subunit, and related proteins
Phvul.003G051700.v2.1	Phvul.003G051700	3.94018	(1 of 4) 1.14.13.136 - 2-hydroxyisoflavanone synthase / Isoflavonoid synthase
Phvul.005G162600.v2.1	Phvul.005G162600	3.89064	(1 of 25) PTHR27003:SF105 - LEUCINE-RICH REPEAT PROTEIN KINASE-RELATED
Phvul.004G092600.v2.1	Phvul.004G092600	3.87354	(1 of 13) K08912 - light-harvesting complex II chlorophyll a/b binding protein 1 (LHCB1)
Phvul.001G230600.v2.1	Phvul.001G230600	3.86785
Phvul.009G188333.v2.1	Phvul.009G188333	3.85874	(1 of 2) PTHR20856:SF20 - DNA-DIRECTED RNA POLYMERASE SUBUNIT BETA
Phvul.006G137500.v2.1	Phvul.006G137500	3.85861	(1 of 6) PTHR27005:SF7 - WALL-ASSOCIATED RECEPTOR KINASE-LIKE 1-RELATED
Phvul.008G168500.v2.1	Phvul.008G168500	3.84712	(1 of 2) PTHR11214:SF74 - BETA-1,3-GALACTOSYLTRANSFERASE 7-RELATED
Phvul.004G013100.v2.1	Phvul.004G013100	3.84616	(1 of 124) PTHR23155//PTHR23155:SF414 - LEUCINE-RICH REPEAT-CONTAINING PROTEIN // SUBFAMILY NOT NAMED
Phvul.008G164300.v2.1	Phvul.008G164300	3.84342	(1 of 4) PF07714//PF12819//PF13855 - Protein tyrosine kinase (Pkinase_Tyr) // Carbohydrate-binding protein of the ER (Malectin_like) // Leucine rich repeat (LRR_8)
Phvul.010G047800.v2.1	Phvul.010G047800	3.83212	(1 of 22) PF01734 - Patatin-like phospholipase (Patatin)
Phvul.006G054466.v2.1	Phvul.006G054466	3.82228
Phvul.008G139900.v2.1	Phvul.008G139900	3.80838
Phvul.008G277352.v2.1	Phvul.008G277352	3.8075	(1 of 30) KOG0617 - Ras suppressor protein (contains leucine-rich repeats)
Phvul.006G156000.v2.1	Phvul.006G156000	3.75718	(1 of 8) K15813 - beta-amyrin synthase (LUP4)
Phvul.004G142700.v2.1	Phvul.004G142700	3.72653	(1 of 35) PF00560//PF13855 - Leucine Rich Repeat (LRR_1) // Leucine rich repeat (LRR_8)
Phvul.006G067900.v2.1	Phvul.006G067900	3.71943	(1 of 6) K07300 - Ca2+:H+ antiporter (chaA, CAX)
Phvul.010G069000.v2.1	Phvul.010G069000	3.71535	(1 of 1) K02724 - photosystem II PsbZ protein (psbZ)
Phvul.005G163100.v2.1	Phvul.005G163100	3.71413	(1 of 8) PF00560//PF07714//PF12819 - Leucine Rich Repeat (LRR_1) // Protein tyrosine kinase (Pkinase_Tyr) // Carbohydrate-binding protein of the ER (Malectin_like)
Phvul.003G281700.v2.1	Phvul.003G281700	3.68381	(1 of 3) PTHR10891:SF638 - CALCIUM-BINDING PROTEIN CML15-RELATED
Phvul.005G164400.v2.1	Phvul.005G164400	3.61322	(1 of 8) PF00560//PF07714//PF12819 - Leucine Rich Repeat (LRR_1) // Protein tyrosine kinase (Pkinase_Tyr) // Carbohydrate-binding protein of the ER (Malectin_like)
Phvul.004G049200.v2.1	Phvul.004G049200	3.60075	(1 of 6) K01180 - endo-1,3(4)-beta-glucanase (E3.2.1.6)
Phvul.008G276150.v2.1	Phvul.008G276150	3.60037	(1 of 59) 3.6.3.44 - Xenobiotic-transporting ATPase / Steroid-transporting ATPase
Phvul.008G230700.v2.1	Phvul.008G230700	3.58887	(1 of 2) PTHR22870:SF204 - REGULATOR OF CHROMOSOME CONDENSATION REPEAT-CONTAINING PROTEIN
Phvul.004G145500.v2.1	Phvul.004G145500	3.5808	(1 of 2) 1.1.1.334 - Methylecgonone reductase
Phvul.007G255600.v2.1	Phvul.007G255600	3.5566	(1 of 1) PTHR32060:SF5 - PEPTIDASE S41 FAMILY PROTEIN
Phvul.009G188400.v2.1	Phvul.009G188400	3.53439	(1 of 2) K02705 - photosystem II CP43 chlorophyll apoprotein (psbC)
Phvul.006G179300.v2.1	Phvul.006G179300	3.52084	(1 of 2) PTHR18966//PTHR18966:SF233 - IONOTROPIC GLUTAMATE RECEPTOR // SUBFAMILY NOT NAMED
Phvul.007G050500.v2.1	Phvul.007G050500	3.51387	(1 of 40) PF01657//PF07714 - Salt stress response/antifungal (Stress-antifung) // Protein tyrosine kinase (Pkinase_Tyr)
Phvul.004G007750.v2.1	Phvul.004G007750	3.50397	(1 of 124) PTHR23155//PTHR23155:SF414 - LEUCINE-RICH REPEAT-CONTAINING PROTEIN // SUBFAMILY NOT NAMED
Phvul.005G164300.v2.1	Phvul.005G164300	3.49913	(1 of 8) PF00560//PF07714//PF12819 - Leucine Rich Repeat (LRR_1) // Protein tyrosine kinase (Pkinase_Tyr) // Carbohydrate-binding protein of the ER (Malectin_like)
Phvul.002G090533.v2.1	Phvul.002G090533	3.45532	(1 of 1) K02707 - photosystem II cytochrome b559 subunit alpha (psbE)
Phvul.003G281200.v2.1	Phvul.003G281200	3.45146	(1 of 1) PTHR10426//PTHR10426:SF33 - STRICTOSIDINE SYNTHASE-RELATED // SUBFAMILY NOT NAMED
Phvul.002G090544.v2.1	Phvul.002G090544	3.44415	(1 of 1) K02708 - photosystem II cytochrome b559 subunit beta (psbF)
Phvul.005G163000.v2.1	Phvul.005G163000	3.44393	(1 of 25) PTHR27003:SF105 - LEUCINE-RICH REPEAT PROTEIN KINASE-RELATED
Phvul.011G183832.v2.1	Phvul.011G183832	3.43953	(1 of 46) PF00407 - Pathogenesis-related protein Bet v I family (Bet_v_1)
Phvul.009G075100.v2.1	Phvul.009G075100	3.43928	(1 of 1) PTHR11825:SF54 - BRANCHED-CHAIN-AMINO-ACID AMINOTRANSFERASE 1, MITOCHONDRIAL
Phvul.003G083200.v2.1	Phvul.003G083200	3.42826	(1 of 2) PTHR31579:SF15 - F2401.16
Phvul.001G066100.v2.1	Phvul.001G066100	3.41309	(1 of 5) PF00421 - Photosystem II protein (PSII)
Phvul.009G124000.v2.1	Phvul.009G124000	3.40926	(1 of 74) PF00892 - EamA-like transporter family (EamA)
Phvul.006G156900.v2.1	Phvul.006G156900	3.39607	(1 of 8) K15813 - beta-amyrin synthase (LUP4)
Phvul.004G093194.v2.1	Phvul.004G093194	3.38584	(1 of 13) K08912 - light-harvesting complex II chlorophyll a/b binding protein 1 (LHCB1)
Phvul.009G135300.v2.1	Phvul.009G135300	3.38319	(1 of 74) PF00892 - EamA-like transporter family (EamA)
Phvul.011G176950.v2.1	Phvul.011G176950	3.38098	(1 of 65) 3.2.1.39 - Glucan endo-1,3-beta-D-glucosidase / Laminarinase
Phvul.008G109600.v2.1	Phvul.008G109600	3.37347	(1 of 35) PF00560//PF13855 - Leucine Rich Repeat (LRR_1) // Leucine rich repeat (LRR_8)
Phvul.004G101500.v2.1	Phvul.004G101500	3.36636	(1 of 23) K01183 - chitinase (E3.2.1.14)
Phvul.006G137300.v2.1	Phvul.006G137300	3.34101	(1 of 6) PTHR27005:SF7 - WALL-ASSOCIATED RECEPTOR KINASE-LIKE 1-RELATED
Phvul.001G172100.v2.1	Phvul.001G172100	3.3082
Phvul.008G049700.v2.1	Phvul.008G049700	3.27546	(1 of 1) PTHR24177:SF14 - ANKYRIN REPEAT-CONTAINING PROTEIN
Phvul.004G142600.v2.1	Phvul.004G142600	3.2498	(1 of 35) PF00560//PF13855 - Leucine Rich Repeat (LRR_1) // Leucine rich repeat (LRR_8)
Phvul.010G048700.v2.1	Phvul.010G048700	3.24728	(1 of 1) PTHR24296:SF4 - CYTOCHROME P450, FAMILY 704, SUBFAMILY A, POLYPEPTIDE 1
Phvul.009G240666.v2.1	Phvul.009G240666	3.23608	(1 of 27) PF12796//PF13962 - Ankyrin repeats (3 copies) (Ank_2) // Domain of unknown function (PGG)
Phvul.006G111800.v2.1	Phvul.006G111800	3.19296	(1 of 1) PF00035//PF00636//PF02170 - Double-stranded RNA binding motif (dsrm) // Ribonuclease III domain (Ribonuclease_3) // PAZ domain (PAZ)
Phvul.009G258600.v2.1	Phvul.009G258600	3.19182	(1 of 2) 2.1.1.111 - Anthranilate N-methyltransferase
Phvul.004G091988.v2.1	Phvul.004G091988	3.18064	(1 of 13) K08912 - light-harvesting complex II chlorophyll a/b binding protein 1 (LHCB1)
Phvul.004G036800.v2.1	Phvul.004G036800	3.14319	(1 of 124) PTHR23155//PTHR23155:SF414 - LEUCINE-RICH REPEAT-CONTAINING PROTEIN // SUBFAMILY NOT NAMED
Phvul.008G109300.v2.1	Phvul.008G109300	3.12683	(1 of 35) PF00560//PF13855 - Leucine Rich Repeat (LRR_1) // Leucine rich repeat (LRR_8)
Phvul.002G158600.v2.1	Phvul.002G158600	3.12402
Phvul.006G086100.v2.1	Phvul.006G086100	3.1156	(1 of 29) PF00501//PF13193 - AMP-binding enzyme (AMP-binding) // AMP-binding enzyme C-terminal domain (AMP-binding_C)
Phvul.010G068600.v2.1	Phvul.010G068600	3.114
Phvul.005G164000.v2.1	Phvul.005G164000	3.10794	(1 of 4) PF07714//PF12819//PF13855 - Protein tyrosine kinase (Pkinase_Tyr) // Carbohydrate-binding protein of the ER (Malectin_like) // Leucine rich repeat (LRR_8)
Phvul.002G297300.v2.1	Phvul.002G297300	3.09724	(1 of 16) 3.4.16.5 - Carboxypeptidase C / Serine-type carboxypeptidase I
Phvul.010G123400.v2.1	Phvul.010G123400	3.08543
Phvul.007G030000.v2.1	Phvul.007G030000	3.08209	(1 of 19) PTHR27009:SF21 - PR5-LIKE RECEPTOR KINASE-RELATED
Phvul.003G141900.v2.1	Phvul.003G141900	3.07921	(1 of 4) KOG2210 - Oxysterol-binding protein
Phvul.007G240100.v2.1	Phvul.007G240100	3.07354	(1 of 3) PTHR10545 - DIAMINE N-ACETYLTRANSFERASE
Phvul.004G015800.v2.1	Phvul.004G015800	3.06691	(1 of 124) PTHR23155//PTHR23155:SF414 - LEUCINE-RICH REPEAT-CONTAINING PROTEIN // SUBFAMILY NOT NAMED
Phvul.005G008800.v2.1	Phvul.005G008800	3.03959	(1 of 3) K13989 - Derlin-2/3 (DERL2_3)
Phvul.005G164200.v2.1	Phvul.005G164200	3.02677	(1 of 25) PTHR27003:SF105 - LEUCINE-RICH REPEAT PROTEIN KINASE-RELATED
Phvul.010G026350.v2.1	Phvul.010G026350	3.0197
Phvul.008G161000.v2.1	Phvul.008G161000	3.01313	(1 of 1) K13600 - chlorophyllide a oxygenase (CAO)
Phvul.004G009936.v2.1	Phvul.004G009936	3.01232	(1 of 124) PTHR23155//PTHR23155:SF414 - LEUCINE-RICH REPEAT-CONTAINING PROTEIN // SUBFAMILY NOT NAMED
Phvul.005G164100.v2.1	Phvul.005G164100	3.0086	(1 of 25) PTHR27003:SF105 - LEUCINE-RICH REPEAT PROTEIN KINASE-RELATED
Phvul.008G251800.v2.1	Phvul.008G251800	2.99172	(1 of 10) PTHR31221:SF20 - WRKY TRANSCRIPTION FACTOR 12-RELATED
Phvul.002G056100.v2.1	Phvul.002G056100	2.96393
Phvul.010G123800.v2.1	Phvul.010G123800	2.95709	(1 of 8) PF03242 - Late embryogenesis abundant protein (LEA_3)
Phvul.003G255801.v2.1	Phvul.003G255801	2.93417	(1 of 6) 2.1.1.274 - Salicylate carboxymethyltransferase / Salicylate O-methyltransferase
Phvul.004G013300.v2.1	Phvul.004G013300	2.92806	(1 of 124) PTHR23155//PTHR23155:SF414 - LEUCINE-RICH REPEAT-CONTAINING PROTEIN // SUBFAMILY NOT NAMED
Phvul.005G119200.v2.1	Phvul.005G119200	2.9179	(1 of 2) PTHR22849:SF0 - WD REPEAT, SAM AND U-BOX DOMAIN-CONTAINING PROTEIN 1
Phvul.008G068900.v2.1	Phvul.008G068900	2.90679
Phvul.007G136300.v2.1	Phvul.007G136300	2.90437	(1 of 1) PTHR22849//PTHR22849:SF31 - WDSAM1 PROTEIN // SUBFAMILY NOT NAMED
Phvul.005G077450.v2.1	Phvul.005G077450	2.90431
Phvul.001G066400.v2.1	Phvul.001G066400	2.89481	(1 of 3) PF00069//PF07645//PF13947 - Protein kinase domain (Pkinase) // Calcium-binding EGF domain (EGF_CA) // Wall-associated receptor kinase galacturonan-binding (GUB_WAK_bind)
Phvul.009G256400.v2.1	Phvul.009G256400	2.88097	(1 of 65) 3.2.1.39 - Glucan endo-1,3-beta-D-glucosidase / Laminarinase
Phvul.001G033700.v2.1	Phvul.001G033700	2.86903	(1 of 2) PTHR13135 - CYTOSOLIC RESINIFERATOXIN BINDING PROTEIN RBP-26
Phvul.002G050101.v2.1	Phvul.002G050101	2.86601	(1 of 1) PTHR30071:SF8 - CYTOCHROME C BIOGENESIS PROTEIN CCSA
Phvul.005G078900.v2.1	Phvul.005G078900	2.86439	(1 of 6) PF00069//PF11721 - Protein kinase domain (Pkinase) // Di-glucose binding within endoplasmic reticulum (Malectin)
Phvul.001G066550.v2.1	Phvul.001G066550	2.86412	(1 of 1198) 2.7.11.1 - Non-specific serine/threonine protein kinase / Threonine-specific protein kinase
Phvul.009G002000.v2.1	Phvul.009G002000	2.84539	(1 of 2) PTHR31374:SF41 - AUXIN-INDUCED PROTEIN-LIKE-RELATED
Phvul.010G069638.v2.1	Phvul.010G069638	2.83586	(1 of 1) PTHR24115:SF416 - PHRAGMOPLAST-ASSOCIATED KINESIN-RELATED PROTEIN 2
Phvul.008G277226.v2.1	Phvul.008G277226	2.82702	(1 of 284) PF08263 - Leucine rich repeat N-terminal domain (LRRNT_2)
Phvul.007G181100.v2.1	Phvul.007G181100	2.81735	(1 of 21) PF00651//PF03000 - BTB/POZ domain (BTB) // NPH3 family (NPH3)
Phvul.010G068900.v2.1	Phvul.010G068900	2.81075	(1 of 2) K02954 - small subunit ribosomal protein S14 (RP-S14, MRPS14, rpsN)
Phvul.003G045600.v2.1	Phvul.003G045600	2.81046	(1 of 2) PTHR31719:SF40 - NAC TRANSCRIPTION FACTOR 29
Phvul.002G292900.v2.1	Phvul.002G292900	2.80787	(1 of 1) PTHR22814//PTHR22814:SF127 - COPPER TRANSPORT PROTEIN ATOX1-RELATED // SUBFAMILY NOT NAMED
Phvul.005G116551.v2.1	Phvul.005G116551	2.80295	(1 of 10) PTHR13301:SF53 - CELLULOSE SYNTHASE-LIKE PROTEIN B1-RELATED
Phvul.002G265400.v2.1	Phvul.002G265400	2.79548	(1 of 1) PTHR31221:SF36 - WRKY TRANSCRIPTION FACTOR 50-RELATED
Phvul.010G068800.v2.1	Phvul.010G068800	2.76099	(1 of 2) K02689 - photosystem I P700 chlorophyll a apoprotein A1 (psaA)
Phvul.011G201101.v2.1	Phvul.011G201101	2.75434	(1 of 124) PTHR23155//PTHR23155:SF414 - LEUCINE-RICH REPEAT-CONTAINING PROTEIN // SUBFAMILY NOT NAMED
Phvul.003G220400.v2.1	Phvul.003G220400	2.74941	(1 of 2) 2.4.1.186 - Glycogenin glucosyltransferase / Priming glucosyltransferase
Phvul.004G070800.v2.1	Phvul.004G070800	2.74744	(1 of 2) PTHR12542//PTHR12542:SF31 - EXOCYST COMPLEX PROTEIN EXO70 // SUBFAMILY NOT NAMED
Phvul.003G143500.v2.1	Phvul.003G143500	2.74592
Phvul.001G199700.v2.1	Phvul.001G199700	2.74194
Phvul.011G177000.v2.1	Phvul.011G177000	2.73965	(1 of 65) 3.2.1.39 - Glucan endo-1,3-beta-D-glucosidase / Laminarinase
Phvul.004G058700.v2.1	Phvul.004G058700	2.73155	(1 of 15) PTHR11017//PTHR11017:SF171 - LEUCINE-RICH REPEAT-CONTAINING PROTEIN // SUBFAMILY NOT NAMED
Phvul.002G124100.v2.1	Phvul.002G124100	2.73119
Phvul.001G063200.v2.1	Phvul.001G063200	2.72831	(1 of 16) PF10604 - Polyketide cyclase / dehydrase and lipid transport (Polyketide_cyc2)
Phvul.005G049000.v2.1	Phvul.005G049000	2.72451	(1 of 2) PTHR22750 - G-PROTEIN COUPLED RECEPTOR
Phvul.009G097500.v2.1	Phvul.009G097500	2.7237	(1 of 2) PTHR10177:SF212 - CYCLIN-A2-1-RELATED
Phvul.008G103700.v2.1	Phvul.008G103700	2.72356	(1 of 5) PTHR14209//PTHR14209:SF10 - ISOAMYL ACETATE-HYDROLYZING ESTERASE 1 // SUBFAMILY NOT NAMED
Phvul.003G010900.v2.1	Phvul.003G010900	2.71998	(1 of 3) PTHR10218:SF226 - EXTRA-LARGE GUANINE NUCLEOTIDE-BINDING PROTEIN 2
Phvul.009G154000.v2.1	Phvul.009G154000	2.71445	(1 of 2) PTHR21493//PTHR21493:SF130 - CGI-141-RELATED/LIPASE CONTAINING PROTEIN // SUBFAMILY NOT NAMED
Phvul.003G205900.v2.1	Phvul.003G205900	2.71187	(1 of 1) PTHR34806:SF1 - HIGH-AFFINITY NITRATE TRANSPORTER 3.1-RELATED
Phvul.006G156500.v2.1	Phvul.006G156500	2.70275	(1 of 8) K15813 - beta-amyrin synthase (LUP4)
Phvul.005G106500.v2.1	Phvul.005G106500	2.70163	(1 of 2) PTHR31901:SF10 - AUXIN-RESPONSIVE GH3 FAMILY PROTEIN
Phvul.010G049200.v2.1	Phvul.010G049200	2.70052	(1 of 53) PF02298 - Plastocyanin-like domain (Cu_bind_like)
Phvul.005G029800.v2.1	Phvul.005G029800	2.69784
Phvul.009G171600.v2.1	Phvul.009G171600	2.69245	(1 of 6) 2.4.1.82 - Galactinol--sucrose galactosyltransferase / Raffinose synthase
Phvul.002G067900.v2.1	Phvul.002G067900	2.68959
Phvul.008G277310.v2.1	Phvul.008G277310	2.68742	(1 of 30) KOG0617 - Ras suppressor protein (contains leucine-rich repeats)
Phvul.006G016900.v2.1	Phvul.006G016900	2.68512	(1 of 3) PTHR11771:SF42 - PROTEIN C13C4.7
Phvul.007G200700.v2.1	Phvul.007G200700	2.68328	(1 of 40) PF00582 - Universal stress protein family (Usp)
Phvul.002G002600.v2.1	Phvul.002G002600	2.6711	(1 of 1) PTHR27001:SF75 - PROTEIN KINASE FAMILY PROTEIN
Phvul.008G210814.v2.1	Phvul.008G210814	2.66885	(1 of 49) PF00560//PF08263//PF13855 - Leucine Rich Repeat (LRR_1) // Leucine rich repeat N-terminal domain (LRRNT_2) // Leucine rich repeat (LRR_8)
Phvul.001G030800.v2.1	Phvul.001G030800	2.66558
Phvul.005G166500.v2.1	Phvul.005G166500	2.66391	(1 of 2) PTHR19241:SF246 - ABC TRANSPORTER G FAMILY MEMBER 29
Phvul.008G276300.v2.1	Phvul.008G276300	2.64683	(1 of 284) PF08263 - Leucine rich repeat N-terminal domain (LRRNT_2)
Phvul.008G081800.v2.1	Phvul.008G081800	2.63751	(1 of 91) PF03106 - WRKY DNA -binding domain (WRKY)
Phvul.007G254700.v2.1	Phvul.007G254700	2.62836	(1 of 29) PTHR23155//PTHR23155:SF563 - LEUCINE-RICH REPEAT-CONTAINING PROTEIN // SUBFAMILY NOT NAMED
Phvul.002G239400.v2.1	Phvul.002G239400	2.60594	(1 of 2) PTHR27000:SF154 - LEUCINE-RICH REPEAT RECEPTOR-LIKE PROTEIN KINASE
Phvul.008G134100.v2.1	Phvul.008G134100	2.60347	(1 of 5) PTHR10209//PTHR10209:SF98 - OXIDOREDUCTASE, 2OG-FE II OXYGENASE FAMILY PROTEIN // SUBFAMILY NOT NAMED
Phvul.006G050500.v2.1	Phvul.006G050500	2.60341
Phvul.006G074200.v2.1	Phvul.006G074200	2.59288	(1 of 38) PF14009 - Domain of unknown function (DUF4228) (DUF4228)
Phvul.008G140400.v2.1	Phvul.008G140400	2.59046	(1 of 2) KOG3734 - Predicted phosphoglycerate mutase
Phvul.005G021900.v2.1	Phvul.005G021900	2.58982	(1 of 3) PTHR11206:SF156 - MATE EFFLUX FAMILY PROTEIN FRD3
Phvul.001G066300.v2.1	Phvul.001G066300	2.58801	(1 of 3) PF00069//PF07645//PF13947 - Protein kinase domain (Pkinase) // Calcium-binding EGF domain (EGF_CA) // Wall-associated receptor kinase galacturonan-binding (GUB_WAK_bind)
Phvul.008G088800.v2.1	Phvul.008G088800	2.58708	(1 of 9) PTHR31087:SF11 - PROTEIN LURP-ONE-RELATED 1-RELATED
Phvul.003G278300.v2.1	Phvul.003G278300	2.57727	(1 of 14) PF06749 - Protein of unknown function (DUF1218) (DUF1218)
Phvul.009G121000.v2.1	Phvul.009G121000	2.57063	(1 of 2) 1.7.1.1 - Nitrate reductase (NADH) / Nitrate reductase (NADH(2))
Phvul.007G040900.v2.1	Phvul.007G040900	2.56556	(1 of 3) PF04450 - Peptidase of plants and bacteria (BSP)
Phvul.001G199800.v2.1	Phvul.001G199800	2.56192	(1 of 11) PF00917 - MATH domain (MATH)
Phvul.007G063800.v2.1	Phvul.007G063800	2.56018	(1 of 6) 1.14.13.109 - Abieta-7,13-dien-18-ol hydroxylase / CYP720B1
Phvul.002G263200.v2.1	Phvul.002G263200	2.55782	(1 of 2) PTHR23012:SF50 - RING/FYVE/PHD ZINC FINGER-CONTAINING PROTEIN
Phvul.008G167600.v2.1	Phvul.008G167600	2.54893	(1 of 10) PTHR31221:SF20 - WRKY TRANSCRIPTION FACTOR 12-RELATED
Phvul.010G013200.v2.1	Phvul.010G013200	2.5425	(1 of 3) 5.4.99.8 - Cycloartenol synthase / 2,3-epoxysqualene--cycloartenol cyclase
Phvul.008G054100.v2.1	Phvul.008G054100	2.53969	(1 of 2) K18835 - WRKY transcription factor 2 (WRKY2)
Phvul.003G255900.v2.1	Phvul.003G255900	2.53794	(1 of 6) 2.1.1.274 - Salicylate carboxymethyltransferase / Salicylate O-methyltransferase
Phvul.007G116200.v2.1	Phvul.007G116200	2.53723
Phvul.009G132200.v2.1	Phvul.009G132200	2.5305
Phvul.010G068100.v2.1	Phvul.010G068100	2.53004	(1 of 2) K02705 - photosystem II CP43 chlorophyll apoprotein (psbC)
Phvul.006G054300.v2.1	Phvul.006G054300	2.52594	(1 of 118) KOG0156 - Cytochrome P450 CYP2 subfamily
Phvul.011G049100.v2.1	Phvul.011G049100	2.52034	(1 of 39) PF04535 - Domain of unknown function (DUF588) (DUF588)
Phvul.003G217500.v2.1	Phvul.003G217500	2.51907	(1 of 1) PTHR12000:SF3 - LEGUMAIN
Phvul.004G028400.v2.1	Phvul.004G028400	2.5177	(1 of 2) PTHR10759//PTHR10759:SF1 - 60S RIBOSOMAL PROTEIN L34 // SUBFAMILY NOT NAMED
Phvul.003G160000.v2.1	Phvul.003G160000	2.51686	(1 of 3) PTHR22891//PTHR22891:SF25 - EUKARYOTIC TRANSLATION INITIATION FACTOR 2C // SUBFAMILY NOT NAMED
Phvul.001G172501.v2.1	Phvul.001G172501	2.50725
Phvul.011G155700.v2.1	Phvul.011G155700	2.50426	(1 of 2) K08914 - light-harvesting complex II chlorophyll a/b binding protein 3 (LHCB3)
Phvul.008G274000.v2.1	Phvul.008G274000	2.50149	(1 of 49) PF00560//PF08263//PF13855 - Leucine Rich Repeat (LRR_1) // Leucine rich repeat N-terminal domain (LRRNT_2) // Leucine rich repeat (LRR_8)
Phvul.011G143500.v2.1	Phvul.011G143500	2.4876	(1 of 8) K15803 - (-)-germacrene D synthase (GERD)
Phvul.004G009300.v2.1	Phvul.004G009300	2.4785	(1 of 124) PTHR23155//PTHR23155:SF414 - LEUCINE-RICH REPEAT-CONTAINING PROTEIN // SUBFAMILY NOT NAMED
Phvul.002G209000.v2.1	Phvul.002G209000	2.47678
Phvul.004G115600.v2.1	Phvul.004G115600	2.45378	(1 of 35) PF00560//PF13855 - Leucine Rich Repeat (LRR_1) // Leucine rich repeat (LRR_8)
Phvul.010G063600.v2.1	Phvul.010G063600	2.45078	(1 of 6) PTHR21495:SF77 - DIRIGENT PROTEIN 19
Phvul.007G101400.v2.1	Phvul.007G101400	2.44799
Phvul.007G148800.v2.1	Phvul.007G148800	2.44742	(1 of 3) PTHR31223:SF17 - CYTOKININ RIBOSIDE 5'-MONOPHOSPHATE PHOSPHORIBOHYDROLASE LOG3-RELATED
Phvul.011G128115.v2.1	Phvul.011G128115	2.43378	(1 of 1) K02690 - photosystem I P700 chlorophyll a apoprotein A2 (psaB)
Phvul.004G100000.v2.1	Phvul.004G100000	2.42844	(1 of 49) PF00560//PF08263//PF13855 - Leucine Rich Repeat (LRR_1) // Leucine rich repeat N-terminal domain (LRRNT_2) // Leucine rich repeat (LRR_8)
Phvul.002G222800.v2.1	Phvul.002G222800	2.42731	(1 of 2) K04718 - sphingosine kinase (SPHK)
Phvul.005G163800.v2.1	Phvul.005G163800	2.42459	(1 of 25) PTHR27003:SF105 - LEUCINE-RICH REPEAT PROTEIN KINASE-RELATED
Phvul.004G007100.v2.1	Phvul.004G007100	2.424	(1 of 2) PTHR31268:SF2 - GALACTINOL--SUCROSE GALACTOSYLTRANSFERASE 5-RELATED
Phvul.006G153000.v2.1	Phvul.006G153000	2.42193	(1 of 7) PTHR13683:SF268 - EUKARYOTIC ASPARTYL PROTEASE FAMILY PROTEIN
Phvul.009G030700.v2.1	Phvul.009G030700	2.41429	(1 of 5) PTHR23500:SF44 - SUGAR TRANSPORT PROTEIN 5
Phvul.004G089500.v2.1	Phvul.004G089500	2.41334	(1 of 1) 2.7.4.1 - Polyphosphate kinase / Polyphosphoric acid kinase
Phvul.008G044701.v2.1	Phvul.008G044701	2.41293	(1 of 1198) 2.7.11.1 - Non-specific serine/threonine protein kinase / Threonine-specific protein kinase
Phvul.009G256700.v2.1	Phvul.009G256700	2.40818
Phvul.011G200200.v2.1	Phvul.011G200200	2.40603	(1 of 2) PTHR33334:SF2 - GENOMIC DNA, CHROMOSOME 3, P1 CLONE: MQC3
Phvul.002G207000.v2.1	Phvul.002G207000	2.40337	(1 of 3) K13416 - brassinosteroid insensitive 1-associated receptor kinase 1 (BAK1)
Phvul.010G027500.v2.1	Phvul.010G027500	2.39919	(1 of 28) PF00931//PF01582 - NB-ARC domain (NB-ARC) // TIR domain (TIR)
Phvul.002G142200.v2.1	Phvul.002G142200	2.39867	(1 of 2) PF05859 - Mis12 protein (Mis12)
Phvul.006G001500.v2.1	Phvul.006G001500	2.39083	(1 of 49) PF00560//PF08263//PF13855 - Leucine Rich Repeat (LRR_1) // Leucine rich repeat N-terminal domain (LRRNT_2) // Leucine rich repeat (LRR_8)
Phvul.005G135200.v2.1	Phvul.005G135200	2.38899	(1 of 6) 4.2.3.27 - Isoprene synthase / ISPS
Phvul.002G282600.v2.1	Phvul.002G282600	2.38528	(1 of 2) PTHR10159//PTHR10159:SF346 - DUAL SPECIFICITY PROTEIN PHOSPHATASE // SUBFAMILY NOT NAMED
Phvul.007G275300.v2.1	Phvul.007G275300	2.384	(1 of 2) PTHR10783:SF53 - PHOSPHATE TRANSPORTER PHO1
Phvul.005G055400.v2.1	Phvul.005G055400	2.38361	(1 of 1) PTHR31744:SF5 - NAC DOMAIN-CONTAINING PROTEIN 21/22-RELATED
Phvul.002G132300.v2.1	Phvul.002G132300	2.38305	(1 of 1) 1.23.1.2 - (+)-lariciresinol reductase / Pinoresinol/lariciresinol reductase
Phvul.008G122200.v2.1	Phvul.008G122200	2.3785	(1 of 2) PTHR27000:SF92 - HIGHLY SIMILAR TO RECEPTOR-LIKE PROTEIN KINASE-RELATED
Phvul.010G091200.v2.1	Phvul.010G091200	2.37484	(1 of 15) PTHR23155//PTHR23155:SF590 - LEUCINE-RICH REPEAT-CONTAINING PROTEIN // SUBFAMILY NOT NAMED
Phvul.009G043100.v2.1	Phvul.009G043100	2.37433	(1 of 91) PF03106 - WRKY DNA -binding domain (WRKY)
Phvul.006G180200.v2.1	Phvul.006G180200	2.37209	(1 of 6) PF07714//PF13855 - Protein tyrosine kinase (Pkinase_Tyr) // Leucine rich repeat (LRR_8)
Phvul.003G016600.v2.1	Phvul.003G016600	2.3667	(1 of 2) PTHR23079:SF9 - RNA-DEPENDENT RNA POLYMERASE 1
Phvul.001G130800.v2.1	Phvul.001G130800	2.36438	(1 of 3) PF00069//PF07645//PF13947 - Protein kinase domain (Pkinase) // Calcium-binding EGF domain (EGF_CA) // Wall-associated receptor kinase galacturonan-binding (GUB_WAK_bind)
Phvul.011G056200.v2.1	Phvul.011G056200	2.36306	(1 of 34) K01188 - beta-glucosidase (E3.2.1.21)
Phvul.006G102300.v2.1	Phvul.006G102300	2.36278	(1 of 2) PTHR22595:SF62 - HEVEIN-LIKE PREPROPROTEIN
Phvul.009G262900.v2.1	Phvul.009G262900	2.36155	(1 of 2) PTHR11771:SF38 - LIPOXYGENASE 3, CHLOROPLASTIC-RELATED
Phvul.003G098200.v2.1	Phvul.003G098200	2.36121	(1 of 1) 2.7.9.1 - Pyruvate, phosphate dikinase / Pyruvate,phosphate dikinase
Phvul.007G060300.v2.1	Phvul.007G060300	2.36106	(1 of 1) PTHR21091:SF114 - HOMOCYSTEINE S-METHYLTRANSFERASE 3
Phvul.008G188900.v2.1	Phvul.008G188900	2.35659	(1 of 4) PTHR12121//PTHR12121:SF44 - CARBON CATABOLITE REPRESSOR PROTEIN 4 // SUBFAMILY NOT NAMED
Phvul.008G216700.v2.1	Phvul.008G216700	2.35173
Phvul.007G025600.v2.1	Phvul.007G025600	2.34971
Phvul.008G109001.v2.1	Phvul.008G109001	2.34927	(1 of 5) PTHR14209//PTHR14209:SF10 - ISOAMYL ACETATE-HYDROLYZING ESTERASE 1 // SUBFAMILY NOT NAMED
Phvul.001G117600.v2.1	Phvul.001G117600	2.34167	(1 of 2) K02634 - apocytochrome f (petA)
Phvul.011G183000.v2.1	Phvul.011G183000	2.34086	(1 of 46) PF00407 - Pathogenesis-related protein Bet v I family (Bet_v_1)
Phvul.002G181500.v2.1	Phvul.002G181500	2.33709	(1 of 5) PTHR10161 - TARTRATE-RESISTANT ACID PHOSPHATASE TYPE 5
Phvul.006G186600.v2.1	Phvul.006G186600	2.33188	(1 of 1) PTHR11772//PTHR11772:SF19 - ASPARAGINE SYNTHETASE // SUBFAMILY NOT NAMED
Phvul.010G023000.v2.1	Phvul.010G023000	2.33085	(1 of 2) K00099 - 1-deoxy-D-xylulose-5-phosphate reductoisomerase (dxr)
Phvul.002G050301.v2.1	Phvul.002G050301	2.32993	(1 of 1) K05575 - NAD(P)H-quinone oxidoreductase subunit 4 (ndhD)
Phvul.008G171400.v2.1	Phvul.008G171400	2.32251	(1 of 2) PTHR10551//PTHR10551:SF12 - FASCIN // SUBFAMILY NOT NAMED
Phvul.002G174500.v2.1	Phvul.002G174500	2.32057
Phvul.011G068700.v2.1	Phvul.011G068700	2.31978	(1 of 2) PTHR22814//PTHR22814:SF82 - COPPER TRANSPORT PROTEIN ATOX1-RELATED // SUBFAMILY NOT NAMED
Phvul.011G164400.v2.1	Phvul.011G164400	2.31837	(1 of 9) PTHR24128:SF24 - ANKYRIN REPEAT FAMILY PROTEIN-RELATED
Phvul.004G039900.v2.1	Phvul.004G039900	2.31802	(1 of 30) PF07714//PF11721 - Protein tyrosine kinase (Pkinase_Tyr) // Di-glucose binding within endoplasmic reticulum (Malectin)
Phvul.009G190300.v2.1	Phvul.009G190300	2.31639	(1 of 2) 1.1.1.223//1.1.1.243 - Isopiperitenol dehydrogenase // Carveol dehydrogenase
Phvul.007G021600.v2.1	Phvul.007G021600	2.31222	(1 of 2) PTHR33163:SF3 - MEMBRANE PROTEIN YCF1-RELATED
Phvul.001G036700.v2.1	Phvul.001G036700	2.30493	(1 of 3) 3.2.1.153 - Fructan beta-(2,1)-fructosidase / Inulinase
Phvul.010G083700.v2.1	Phvul.010G083700	2.3041	(1 of 1) PTHR13105//PTHR13105:SF8 - MYELOID LEUKEMIA FACTOR // SUBFAMILY NOT NAMED
Phvul.003G251000.v2.1	Phvul.003G251000	2.30159	(1 of 2) PTHR10891:SF568 - CALCIUM-BINDING PROTEIN CML41-RELATED
Phvul.011G007000.v2.1	Phvul.011G007000	2.30089	(1 of 1) PTHR10992:SF754 - DNA PHOTOLYASE
Phvul.006G156600.v2.1	Phvul.006G156600	2.2997	(1 of 9) 5.4.99.39 - Beta-amyrin synthase / 2,3-oxidosqualene beta-amyrin cyclase
Phvul.005G137700.v2.1	Phvul.005G137700	2.29942	(1 of 10) PTHR31992:SF8 - DOF ZINC FINGER PROTEIN DOF1.1-RELATED
Phvul.004G011000.v2.1	Phvul.004G011000	2.29646	(1 of 3) PTHR27002:SF128 - CYSTEINE-RICH RECEPTOR-LIKE PROTEIN KINASE 42
Phvul.004G008740.v2.1	Phvul.004G008740	2.28832	(1 of 124) PTHR23155//PTHR23155:SF414 - LEUCINE-RICH REPEAT-CONTAINING PROTEIN // SUBFAMILY NOT NAMED
Phvul.004G134500.v2.1	Phvul.004G134500	2.28348	(1 of 36) PF03140 - Plant protein of unknown function (DUF247)
Phvul.004G036700.v2.1	Phvul.004G036700	2.28157	(1 of 124) PTHR23155//PTHR23155:SF414 - LEUCINE-RICH REPEAT-CONTAINING PROTEIN // SUBFAMILY NOT NAMED
Phvul.004G009527.v2.1	Phvul.004G009527	2.27833	(1 of 124) PTHR23155//PTHR23155:SF414 - LEUCINE-RICH REPEAT-CONTAINING PROTEIN // SUBFAMILY NOT NAMED
Phvul.005G088400.v2.1	Phvul.005G088400	2.27708	(1 of 1) K03883 - NADH-ubiquinone oxidoreductase chain 5 (ND5)
Phvul.002G211100.v2.1	Phvul.002G211100	2.27606	(1 of 1) PTHR33735:SF4 - EXPRESSED PROTEIN
Phvul.004G094094.v2.1	Phvul.004G094094	2.27054	(1 of 57) 3.2.1.15 - Polygalacturonase / Pectinase
Phvul.004G107200.v2.1	Phvul.004G107200	2.2705	(1 of 9) PTHR22814:SF129 - COPPER TRANSPORT FAMILY PROTEIN-RELATED
Phvul.010G068700.v2.1	Phvul.010G068700	2.26789	(1 of 2) K02689 - photosystem I P700 chlorophyll a apoprotein A1 (psaA)
Phvul.011G143800.v2.1	Phvul.011G143800	2.26403	(1 of 1) PTHR33149:SF1 - PHOTOSYSTEM II D2 PROTEIN
Phvul.011G183766.v2.1	Phvul.011G183766	2.25955	(1 of 46) PF00407 - Pathogenesis-related protein Bet v I family (Bet_v_1)
Phvul.006G151400.v2.1	Phvul.006G151400	2.25864	(1 of 4) PTHR10353:SF27 - BETA-GLUCOSIDASE 45-RELATED
Phvul.001G238100.v2.1	Phvul.001G238100	2.25553	(1 of 11) PTHR10795//PTHR10795:SF348 - PROPROTEIN CONVERTASE SUBTILISIN/KEXIN // SUBFAMILY NOT NAMED
Phvul.009G122700.v2.1	Phvul.009G122700	2.25429	(1 of 2) PTHR31636:SF25 - SCARECROW-LIKE PROTEIN 26
Phvul.009G173900.v2.1	Phvul.009G173900	2.25069
Phvul.005G074200.v2.1	Phvul.005G074200	-2.25542	(1 of 2) PTHR13902:SF3 - GB
Phvul.009G049400.v2.1	Phvul.009G049400	-2.25562	(1 of 2) K02927 - large subunit ribosomal protein L40e (RP-L40e, RPL40)
Phvul.010G032100.v2.1	Phvul.010G032100	-2.25657	(1 of 5) K02991 - small subunit ribosomal protein S6e (RP-S6e, RPS6)
Phvul.005G051900.v2.1	Phvul.005G051900	-2.25679	(1 of 1) PTHR10509:SF27 - PROTEIN COMT-1
Phvul.011G200600.v2.1	Phvul.011G200600	-2.2598	(1 of 4) K01025 - uncharacterized protein (E2.8.2.-)
Phvul.006G216700.v2.1	Phvul.006G216700	-2.26429	(1 of 3) PTHR19370:SF120 - FERREDOXIN-1, CHLOROPLASTIC-RELATED
Phvul.007G215800.v2.1	Phvul.007G215800	-2.26512	(1 of 2) PTHR10641:SF595 - MYB TRANSCRIPTION FACTOR
Phvul.010G063800.v2.1	Phvul.010G063800	-2.26802	(1 of 6) PTHR21495:SF77 - DIRIGENT PROTEIN 19
Phvul.011G016100.v2.1	Phvul.011G016100	-2.26859	(1 of 2) PTHR11527:SF95 - 23.5 KDA HEAT SHOCK PROTEIN, MITOCHONDRIAL-RELATED
Phvul.006G017400.v2.1	Phvul.006G017400	-2.26983	(1 of 4) PTHR11926:SF233 - UDP-GLYCOSYLTRANSFERASE 85A1-RELATED
Phvul.006G006100.v2.1	Phvul.006G006100	-2.27212	(1 of 1) K17781 - mitochondrial import inner membrane translocase subunit TIM13 (TIM13)
Phvul.005G127600.v2.1	Phvul.005G127600	-2.27229	(1 of 2) PTHR31802:SF5 - HISTONE DEACETYLASE HDT2-RELATED
Phvul.010G152200.v2.1	Phvul.010G152200	-2.27325	(1 of 2) PTHR10209:SF95 - GIBBERELLIN 3-BETA-DIOXYGENASE 1-RELATED
Phvul.007G159000.v2.1	Phvul.007G159000	-2.28168	(1 of 4) PTHR26374:SF198 - ZINC FINGER PROTEIN ZAT11
Phvul.011G154400.v2.1	Phvul.011G154400	-2.2817
Phvul.006G107400.v2.1	Phvul.006G107400	-2.2864	(1 of 1) PTHR22835//PTHR22835:SF259 - ZINC FINGER FYVE DOMAIN CONTAINING PROTEIN // SUBFAMILY NOT NAMED
Phvul.008G250100.v2.1	Phvul.008G250100	-2.29163	(1 of 3) 4.2.1.70 - Pseudouridylate synthase / Uracil hydrolyase
Phvul.002G299500.v2.1	Phvul.002G299500	-2.29424	(1 of 2) PTHR16684 - CENTROMERE PROTEIN C
Phvul.002G187000.v2.1	Phvul.002G187000	-2.29452	(1 of 1) PF07719//PF13371 - Tetratricopeptide repeat (TPR_2) // Tetratricopeptide repeat (TPR_9)
Phvul.010G101800.v2.1	Phvul.010G101800	-2.29509	(1 of 5) PTHR11926:SF152 - UDP-GLUCOSYL TRANSFERASE 73B2-RELATED
Phvul.006G080600.v2.1	Phvul.006G080600	-2.29609	(1 of 5) K02866 - large subunit ribosomal protein L10e (RP-L10e, RPL10)
Phvul.006G140100.v2.1	Phvul.006G140100	-2.30406	(1 of 197) PF01535//PF13041 - PPR repeat (PPR) // PPR repeat family (PPR_2)
Phvul.008G190900.v2.1	Phvul.008G190900	-2.30802	(1 of 2) PTHR33210:SF6 - PROTODERMAL FACTOR 1
Phvul.005G056600.v2.1	Phvul.005G056600	-2.30824
Phvul.007G207200.v2.1	Phvul.007G207200	-2.31052	(1 of 3) K16911 - ATP-dependent RNA helicase DDX21 [EC:3.6.4.13] (DDX21)
Phvul.009G047000.v2.1	Phvul.009G047000	-2.3111	(1 of 10) PF08879//PF08880 - WRC (WRC) // QLQ (QLQ)
Phvul.L006343.v2.1	Phvul.L006343	-2.3157	(1 of 3) KOG2209 - Oxysterol-binding protein
Phvul.009G039400.v2.1	Phvul.009G039400	-2.31784	(1 of 4) K02940 - large subunit ribosomal protein L9e (RP-L9e, RPL9)
Phvul.010G044100.v2.1	Phvul.010G044100	-2.32073	(1 of 2) K02921 - large subunit ribosomal protein L37Ae (RP-L37Ae, RPL37A)
Phvul.011G185500.v2.1	Phvul.011G185500	-2.32397	(1 of 6) PF00069//PF13855 - Protein kinase domain (Pkinase) // Leucine rich repeat (LRR_8)
Phvul.009G234700.v2.1	Phvul.009G234700	-2.32524	(1 of 3) K02937 - large subunit ribosomal protein L7e (RP-L7e, RPL7)
Phvul.001G182100.v2.1	Phvul.001G182100	-2.32797	(1 of 11) K13496 - UDP-glucosyl transferase 73C [EC:2.4.1.-] Glc - brassinosteroid (UGT73C)
Phvul.008G260700.v2.1	Phvul.008G260700	-2.32945	(1 of 4) K10257 - omega-3 fatty acid desaturase (delta-15 desaturase) (FAD8, desB)
Phvul.002G229900.v2.1	Phvul.002G229900	-2.33062	(1 of 5) K02991 - small subunit ribosomal protein S6e (RP-S6e, RPS6)
Phvul.007G091400.v2.1	Phvul.007G091400	-2.33149
Phvul.002G041800.v2.1	Phvul.002G041800	-2.33153	(1 of 10) PF08879//PF08880 - WRC (WRC) // QLQ (QLQ)
Phvul.001G004000.v2.1	Phvul.001G004000	-2.33578	(1 of 1) PTHR11695//PTHR11695:SF608 - ALCOHOL DEHYDROGENASE RELATED // SUBFAMILY NOT NAMED
Phvul.001G256900.v2.1	Phvul.001G256900	-2.33922	(1 of 2) PTHR31683:SF26 - PECTATE LYASE 5-RELATED
Phvul.003G047200.v2.1	Phvul.003G047200	-2.34233	(1 of 1) 2.4.1.177 - Cinnamate beta-D-glucosyltransferase
Phvul.003G047100.v2.1	Phvul.003G047100	-2.34278	(1 of 3) PTHR11926//PTHR11926:SF190 - GLUCOSYL/GLUCURONOSYL TRANSFERASES // SUBFAMILY NOT NAMED
Phvul.009G155700.v2.1	Phvul.009G155700	-2.34364
Phvul.008G142713.v2.1	Phvul.008G142713	-2.34366
Phvul.003G278400.v2.1	Phvul.003G278400	-2.34569	(1 of 2) PTHR24286:SF10 - ABSCISIC ACID 8'-HYDROXYLASE 1-RELATED
Phvul.009G240100.v2.1	Phvul.009G240100	-2.34805	(1 of 1198) 2.7.11.1 - Non-specific serine/threonine protein kinase / Threonine-specific protein kinase
Phvul.002G221600.v2.1	Phvul.002G221600	-2.3482	(1 of 1) K11108 - RNA 3'-terminal phosphate cyclase-like protein (RCL1)
Phvul.006G117800.v2.1	Phvul.006G117800	-2.35199	(1 of 1) K14405 - pre-mRNA 3'-end-processing factor FIP1 (FIP1L1, FIP1)
Phvul.008G116600.v2.1	Phvul.008G116600	-2.3672	(1 of 18) 1.1.1.206 - Tropinone reductase I / Tropinone reductase
Phvul.002G275400.v2.1	Phvul.002G275400	-2.36977	(1 of 1) PTHR22952//PTHR22952:SF130 - CAMP-RESPONSE ELEMENT BINDING PROTEIN-RELATED // SUBFAMILY NOT NAMED
Phvul.001G141000.v2.1	Phvul.001G141000	-2.36999	(1 of 23) PF03110 - SBP domain (SBP)
Phvul.009G194100.v2.1	Phvul.009G194100	-2.37031	(1 of 2) K03098 - apolipoprotein D and lipocalin family protein (APOD)
Phvul.001G087300.v2.1	Phvul.001G087300	-2.37137	(1 of 1) PTHR31717:SF3 - ZINC FINGER PROTEIN CONSTANS-LIKE 14-RELATED
Phvul.002G033500.v2.1	Phvul.002G033500	-2.37163	(1 of 1) PTHR31451:SF8 - MANNAN ENDO-1,4-BETA-MANNOSIDASE 3-RELATED
Phvul.007G204700.v2.1	Phvul.007G204700	-2.37948	(1 of 1) PTHR34451:SF2 - GENOMIC DNA, CHROMOSOME 3, P1 CLONE:MTO12
Phvul.003G286300.v2.1	Phvul.003G286300	-2.38446
Phvul.001G103200.v2.1	Phvul.001G103200	-2.38734	(1 of 6) PTHR11206:SF102 - MATE EFFLUX FAMILY PROTEIN
Phvul.011G056500.v2.1	Phvul.011G056500	-2.38918	(1 of 3) PTHR11771:SF42 - PROTEIN C13C4.7
Phvul.001G266100.v2.1	Phvul.001G266100	-2.39192	(1 of 1) PTHR11062:SF110 - EXOSTOSIN FAMILY PROTEIN
Phvul.002G002000.v2.1	Phvul.002G002000	-2.39363	(1 of 4) PTHR33077:SF13 - PROTEIN TIFY 10A-RELATED
Phvul.001G246700.v2.1	Phvul.001G246700	-2.396	(1 of 2) PTHR11709:SF22 - LACCASE-12-RELATED
Phvul.010G104900.v2.1	Phvul.010G104900	-2.39606	(1 of 1) 2.1.2.11 - 3-methyl-2-oxobutanoate hydroxymethyltransferase / Ketopantoate hydroxymethyltransferase
Phvul.010G006700.v2.1	Phvul.010G006700	-2.39735	(1 of 1) PTHR10584:SF175 - FRUCTOKINASE-LIKE 1
Phvul.002G230700.v2.1	Phvul.002G230700	-2.39881	(1 of 22) PF14383 - DUF761-associated sequence motif (VARLMGL)
Phvul.008G229100.v2.1	Phvul.008G229100	-2.39957	(1 of 11) PTHR10795//PTHR10795:SF348 - PROPROTEIN CONVERTASE SUBTILISIN/KEXIN // SUBFAMILY NOT NAMED
Phvul.006G189400.v2.1	Phvul.006G189400	-2.40066
Phvul.009G230400.v2.1	Phvul.009G230400	-2.40587	(1 of 2) K03010 - DNA-directed RNA polymerase II subunit RPB2 (RPB2, POLR2B)
Phvul.011G064100.v2.1	Phvul.011G064100	-2.40593	(1 of 2) K17777 - mitochondrial import inner membrane translocase subunit TIM9 (TIM9)
Phvul.003G104500.v2.1	Phvul.003G104500	-2.40659	(1 of 1) K07565 - 60S ribosome subunit biogenesis protein NIP7 (NIP7)
Phvul.002G212100.v2.1	Phvul.002G212100	-2.41343
Phvul.002G094900.v2.1	Phvul.002G094900	-2.42133	(1 of 1) PTHR11467//PTHR11467:SF37 - HISTONE H1/H5 // SUBFAMILY NOT NAMED
Phvul.004G007400.v2.1	Phvul.004G007400	-2.42449
Phvul.001G031000.v2.1	Phvul.001G031000	-2.42725	(1 of 1) PTHR31602:SF2 - GROWTH-REGULATING FACTOR 1-RELATED
Phvul.002G051100.v2.1	Phvul.002G051100	-2.43124	(1 of 3) K02969 - small subunit ribosomal protein S20e (RP-S20e, RPS20)
Phvul.004G035200.v2.1	Phvul.004G035200	-2.43156
Phvul.005G104600.v2.1	Phvul.005G104600	-2.43264	(1 of 2) PTHR31692:SF5 - EXPANSIN-B1-RELATED
Phvul.009G196500.v2.1	Phvul.009G196500	-2.43397	(1 of 3) K03687 - molecular chaperone GrpE (GRPE)
Phvul.002G012100.v2.1	Phvul.002G012100	-2.43461	(1 of 1) PTHR21314:SF0 - UPF0553 PROTEIN C9ORF64
Phvul.002G009500.v2.1	Phvul.002G009500	-2.44341	(1 of 2) PTHR31096:SF7 - ACR1
Phvul.002G106000.v2.1	Phvul.002G106000	-2.44609	(1 of 3) PF01535//PF12854 - PPR repeat (PPR) // PPR repeat (PPR_1)
Phvul.006G083700.v2.1	Phvul.006G083700	-2.44746	(1 of 16) PF11955 - Plant organelle RNA recognition domain (PORR)
Phvul.003G191200.v2.1	Phvul.003G191200	-2.4536	(1 of 4) K02997 - small subunit ribosomal protein S9e (RP-S9e, RPS9)
Phvul.011G014100.v2.1	Phvul.011G014100	-2.45945	(1 of 2) PTHR32295:SF35 - PROTEIN IQ-DOMAIN 11
Phvul.003G035400.v2.1	Phvul.003G035400	-2.46507	(1 of 2) 3.2.1.177 - Alpha-D-xyloside xylohydrolase / Alpha-xylosidase
Phvul.001G239900.v2.1	Phvul.001G239900	-2.47582	(1 of 1) PTHR22298//PTHR22298:SF32 - ENDO-1,4-BETA-GLUCANASE // SUBFAMILY NOT NAMED
Phvul.011G095400.v2.1	Phvul.011G095400	-2.47639	(1 of 2) PTHR33083:SF5 - POLLEN OLE E 1 ALLERGEN AND EXTENSIN FAMILY PROTEIN
Phvul.003G284500.v2.1	Phvul.003G284500	-2.47862	(1 of 1) PTHR11969:SF22 - TRANSCRIPTION FACTOR BHLH71-RELATED
Phvul.010G162400.v2.1	Phvul.010G162400	-2.48711	(1 of 53) PF02298 - Plastocyanin-like domain (Cu_bind_like)
Phvul.005G024100.v2.1	Phvul.005G024100	-2.48867	(1 of 2) PTHR31265:SF2 - F17A17.37 PROTEIN
Phvul.003G146400.v2.1	Phvul.003G146400	-2.49243	(1 of 1) PTHR23070:SF17 - MITOCHONDRIAL CHAPERONE BCS1
Phvul.003G214600.v2.1	Phvul.003G214600	-2.49246	(1 of 2) K02953 - small subunit ribosomal protein S13e (RP-S13e, RPS13)
Phvul.002G321400.v2.1	Phvul.002G321400	-2.50642	(1 of 2) K02981 - small subunit ribosomal protein S2e (RP-S2e, RPS2)
Phvul.006G028900.v2.1	Phvul.006G028900	-2.50845	(1 of 1) PTHR24031//PTHR24031:SF296 - RNA HELICASE // SUBFAMILY NOT NAMED
Phvul.008G156900.v2.1	Phvul.008G156900	-2.50892	(1 of 1) PTHR34278:SF1 - GB
Phvul.004G151100.v2.1	Phvul.004G151100	-2.51507	(1 of 1) PTHR23111//PTHR23111:SF40 - ZINC FINGER PROTEIN // SUBFAMILY NOT NAMED
Phvul.006G201700.v2.1	Phvul.006G201700	-2.51772	(1 of 2) PTHR33917:SF1 - PROTEIN EXECUTER 1, CHLOROPLASTIC
Phvul.003G205300.v2.1	Phvul.003G205300	-2.51947	(1 of 197) PF01535//PF13041 - PPR repeat (PPR) // PPR repeat family (PPR_2)
Phvul.001G083000.v2.1	Phvul.001G083000	-2.52416	(1 of 14) 2.3.1.74 - Naringenin-chalcone synthase / Flavonone synthase
Phvul.003G124700.v2.1	Phvul.003G124700	-2.52636	(1 of 6) PTHR21562:SF5 - PECTINACETYLESTERASE FAMILY PROTEIN
Phvul.002G021400.v2.1	Phvul.002G021400	-2.53055	(1 of 2) PTHR31003//PTHR31003:SF2 - MYB FAMILY TRANSCRIPTION FACTOR // SUBFAMILY NOT NAMED
Phvul.003G217800.v2.1	Phvul.003G217800	-2.53197	(1 of 2) PTHR11709:SF82 - MONOCOPPER OXIDASE-LIKE PROTEIN SKU5
Phvul.002G190300.v2.1	Phvul.002G190300	-2.53354	(1 of 2) K11884 - RNA-binding protein PNO1 (PNO1, DIM2)
Phvul.L001624.v2.1	Phvul.L001624	-2.5339	(1 of 2) K17777 - mitochondrial import inner membrane translocase subunit TIM9 (TIM9)
Phvul.009G055400.v2.1	Phvul.009G055400	-2.56099
Phvul.005G032700.v2.1	Phvul.005G032700	-2.56165	(1 of 4) PTHR21495:SF59 - DIRIGENT PROTEIN 20-RELATED
Phvul.009G061325.v2.1	Phvul.009G061325	-2.56661	(1 of 3) 4.2.1.92 - Hydroperoxide dehydratase / Hydroperoxide isomerase
Phvul.003G286400.v2.1	Phvul.003G286400	-2.57182	(1 of 158) PF00010 - Helix-loop-helix DNA-binding domain (HLH)
Phvul.002G076400.v2.1	Phvul.002G076400	-2.57212	(1 of 1) 3.4.24.22 - Stromelysin 2 / Transin 2
Phvul.008G115200.v2.1	Phvul.008G115200	-2.57726	(1 of 1) PTHR10826//PTHR10826:SF12 - COMPLEMENT COMPONENT 1 // SUBFAMILY NOT NAMED
Phvul.007G041400.v2.1	Phvul.007G041400	-2.59347	(1 of 2) K15923 - alpha-L-fucosidase 2 (AXY8, FUC95A, afcA)
Phvul.002G008300.v2.1	Phvul.002G008300	-2.5937
Phvul.001G186100.v2.1	Phvul.001G186100	-2.61129	(1 of 2) PTHR11902//PTHR11902:SF18 - ENOLASE // SUBFAMILY NOT NAMED
Phvul.002G022400.v2.1	Phvul.002G022400	-2.61307	(1 of 197) PF01535//PF13041 - PPR repeat (PPR) // PPR repeat family (PPR_2)
Phvul.007G040600.v2.1	Phvul.007G040600	-2.61566	(1 of 2) 1.1.1.95 - Phosphoglycerate dehydrogenase / Phosphoglyceric acid dehydrogenase
Phvul.003G044600.v2.1	Phvul.003G044600	-2.62934	(1 of 2) 2.1.2.5 - Glutamate formimidoyltransferase / Glutamate formyltransferase
Phvul.011G119800.v2.1	Phvul.011G119800	-2.63146
Phvul.003G136900.v2.1	Phvul.003G136900	-2.63981	(1 of 2) K12259 - spermine oxidase (SMOX, PAO5)
Phvul.001G138500.v2.1	Phvul.001G138500	-2.63989	(1 of 1) PTHR27008:SF41 - LEUCINE-RICH REPEAT PROTEIN KINASE-LIKE PROTEIN
Phvul.011G057900.v2.1	Phvul.011G057900	-2.63995	(1 of 2) PTHR24351:SF107 - AGC (CAMP-DEPENDENT, CGMP-DEPENDENT AND PROTEIN KINASE C) KINASE FAMILY PROTEIN
Phvul.011G212200.v2.1	Phvul.011G212200	-2.64525	(1 of 1) PTHR15107 - RETINOBLASTOMA BINDING PROTEIN 8
Phvul.007G076200.v2.1	Phvul.007G076200	-2.64627	(1 of 4) K02940 - large subunit ribosomal protein L9e (RP-L9e, RPL9)
Phvul.002G328104.v2.1	Phvul.002G328104	-2.64974	(1 of 5) PTHR13683:SF348 - ASPARTYL PROTEASE FAMILY PROTEIN
Phvul.005G039200.v2.1	Phvul.005G039200	-2.65437	(1 of 2) 3.2.1.119 - Vicianin beta-glucosidase
Phvul.001G208000.v2.1	Phvul.001G208000	-2.65558	(1 of 22) PF04398 - Protein of unknown function, DUF538 (DUF538)
Phvul.008G032551.v2.1	Phvul.008G032551	-2.6605	(1 of 13) 2.3.1.115 - Isoflavone-7-O-beta-glucoside 6''-O-malonyltransferase / Flavone/flavonol 7-O-beta-D-glucoside malonyltransferase
Phvul.001G201000.v2.1	Phvul.001G201000	-2.66179	(1 of 2) K02889 - large subunit ribosomal protein L21e (RP-L21e, RPL21)
Phvul.005G054200.v2.1	Phvul.005G054200	-2.6634	(1 of 4) PTHR11260:SF204 - GLUTATHIONE S-TRANSFERASE U21-RELATED
Phvul.006G125000.v2.1	Phvul.006G125000	-2.66589	(1 of 5) PTHR32448:SF25 - FAD-BINDING BERBERINE FAMILY PROTEIN-RELATED
Phvul.011G097900.v2.1	Phvul.011G097900	-2.67323	(1 of 4) PTHR31415:SF2 - LATE EMBRYOGENESIS ABUNDANT HYDROXYPROLINE-RICH GLYCOPROTEIN-RELATED
Phvul.002G307800.v2.1	Phvul.002G307800	-2.67661	(1 of 1) PTHR32227:SF88 - GLUCAN ENDO-1,3-BETA-GLUCOSIDASE 12-RELATED
Phvul.006G181500.v2.1	Phvul.006G181500	-2.67853	(1 of 2) PTHR31079:SF5 - NAC DOMAIN CONTAINING PROTEIN 10
Phvul.003G027200.v2.1	Phvul.003G027200	-2.67941
Phvul.002G281200.v2.1	Phvul.002G281200	-2.68122	(1 of 2) PTHR10174//PTHR10174:SF145 - RETINALDEHYDE BINDING PROTEIN-RELATED // SUBFAMILY NOT NAMED
Phvul.009G114175.v2.1	Phvul.009G114175	-2.68345
Phvul.008G075000.v2.1	Phvul.008G075000	-2.68665	(1 of 1) PTHR32382:SF5 - FASCICLIN-LIKE ARABINOGALACTAN PROTEIN 10-RELATED
Phvul.005G159200.v2.1	Phvul.005G159200	-2.68903	(1 of 1198) 2.7.11.1 - Non-specific serine/threonine protein kinase / Threonine-specific protein kinase
Phvul.007G198000.v2.1	Phvul.007G198000	-2.70999	(1 of 5) PTHR10992:SF907 - ALPHA/BETA-HYDROLASES SUPERFAMILY PROTEIN
Phvul.004G175200.v2.1	Phvul.004G175200	-2.71001	(1 of 2) PTHR31321:SF17 - PECTINESTERASE 53-RELATED
Phvul.009G187800.v2.1	Phvul.009G187800	-2.72121	(1 of 1) PTHR11260:SF221 - GLUTATHIONE S-TRANSFERASE U9
Phvul.005G156900.v2.1	Phvul.005G156900	-2.72405	(1 of 19) K15718 - linoleate 9S-lipoxygenase (LOX1_5)
Phvul.007G167300.v2.1	Phvul.007G167300	-2.73034	(1 of 1) K14549 - U3 small nucleolar RNA-associated protein 15 (UTP15)
Phvul.003G258300.v2.1	Phvul.003G258300	-2.73841	(1 of 2) PTHR23421:SF79 - BETA-GALACTOSIDASE 3
Phvul.006G121500.v2.1	Phvul.006G121500	-2.74092	(1 of 2) PTHR11453:SF44 - BORON TRANSPORTER 1-RELATED
Phvul.007G135800.v2.1	Phvul.007G135800	-2.74584	(1 of 1) PTHR11926//PTHR11926:SF359 - GLUCOSYL/GLUCURONOSYL TRANSFERASES // SUBFAMILY NOT NAMED
Phvul.007G075500.v2.1	Phvul.007G075500	-2.75556	(1 of 79) PF01535//PF13041//PF14432 - PPR repeat (PPR) // PPR repeat family (PPR_2) // DYW family of nucleic acid deaminases (DYW_deaminase)
Phvul.007G105400.v2.1	Phvul.007G105400	-2.76213	(1 of 1) PTHR32044:SF21 - MANNAN SYNTHASE 7-RELATED
Phvul.005G124400.v2.1	Phvul.005G124400	-2.7626	(1 of 19) PF01535//PF13041//PF13812//PF14432 - PPR repeat (PPR) // PPR repeat family (PPR_2) // Pentatricopeptide repeat domain (PPR_3) // DYW family of nucleic acid deaminases (DYW_deaminase)
Phvul.010G041400.v2.1	Phvul.010G041400	-2.77882
Phvul.008G032501.v2.1	Phvul.008G032501	-2.7816	(1 of 13) 2.3.1.115 - Isoflavone-7-O-beta-glucoside 6''-O-malonyltransferase / Flavone/flavonol 7-O-beta-D-glucoside malonyltransferase
Phvul.007G222400.v2.1	Phvul.007G222400	-2.78173
Phvul.010G069500.v2.1	Phvul.010G069500	-2.78669	(1 of 2) PTHR33076:SF11 - BIFUNCTIONAL INHIBITOR/LIPID-TRANSFER PROTEIN/SEED STORAGE 2S ALBUMIN SUPERFAMILY PROTEIN-RELATED
Phvul.005G159400.v2.1	Phvul.005G159400	-2.79285	(1 of 2) K15403 - fatty acid omega-hydroxy dehydrogenase (ACE, HTH)
Phvul.005G156800.v2.1	Phvul.005G156800	-2.80131	(1 of 19) K15718 - linoleate 9S-lipoxygenase (LOX1_5)
Phvul.011G182000.v2.1	Phvul.011G182000	-2.81051	(1 of 2) K17868 - diphthamide biosynthesis protein 7 (DPH7, RRT2)
Phvul.006G145300.v2.1	Phvul.006G145300	-2.81468	(1 of 2) PTHR13697//PTHR13697:SF26 - PHOSPHOFRUCTOKINASE // SUBFAMILY NOT NAMED
Phvul.001G025800.v2.1	Phvul.001G025800	-2.81975	(1 of 2) PTHR23201//PTHR23201:SF4 - EXTENSIN, PROLINE-RICH PROTEIN // SUBFAMILY NOT NAMED
Phvul.001G086200.v2.1	Phvul.001G086200	-2.82088
Phvul.002G308000.v2.1	Phvul.002G308000	-2.82454	(1 of 2) PTHR31321:SF17 - PECTINESTERASE 53-RELATED
Phvul.008G158600.v2.1	Phvul.008G158600	-2.82861	(1 of 4) PTHR31236:SF2 - DEHYDRATION-RESPONSIVE PROTEIN RD22
Phvul.011G079200.v2.1	Phvul.011G079200	-2.83641
Phvul.011G189900.v2.1	Phvul.011G189900	-2.84386	(1 of 8) KOG2615 - Permease of the major facilitator superfamily
Phvul.008G026300.v2.1	Phvul.008G026300	-2.84679	(1 of 29) PF01190 - Pollen proteins Ole e I like (Pollen_Ole_e_I)
Phvul.002G153600.v2.1	Phvul.002G153600	-2.85248	(1 of 3) 2.3.3.10 - Hydroxymethylglutaryl-CoA synthase / Hydroxymethylglutaryl coenzyme alpha-condensing enzyme
Phvul.007G040400.v2.1	Phvul.007G040400	-2.85474	(1 of 1) PTHR27008:SF42 - LEUCINE-RICH REPEAT PROTEIN KINASE-LIKE PROTEIN
Phvul.006G173000.v2.1	Phvul.006G173000	-2.86786
Phvul.001G144900.v2.1	Phvul.001G144900	-2.8743
Phvul.005G001000.v2.1	Phvul.005G001000	-2.87636	(1 of 2) PTHR13301//PTHR13301:SF62 - X-BOX TRANSCRIPTION FACTOR-RELATED // SUBFAMILY NOT NAMED
Phvul.006G139700.v2.1	Phvul.006G139700	-2.87727	(1 of 2) PTHR22814//PTHR22814:SF94 - COPPER TRANSPORT PROTEIN ATOX1-RELATED // SUBFAMILY NOT NAMED
Phvul.005G036132.v2.1	Phvul.005G036132	-2.896
Phvul.005G005400.v2.1	Phvul.005G005400	-2.90001	(1 of 8) PTHR11926:SF343 - UDP-GLYCOSYLTRANSFERASE 88A1
Phvul.003G254400.v2.1	Phvul.003G254400	-2.90721	(1 of 12) PTHR24078:SF177 - PROTEIN DNJ-23-RELATED
Phvul.006G060900.v2.1	Phvul.006G060900	-2.92645	(1 of 1) K11129 - H/ACA ribonucleoprotein complex subunit 2 (NHP2, NOLA2)
Phvul.001G089800.v2.1	Phvul.001G089800	-2.93003	(1 of 1) PTHR31614:SF3 - POLLEN OLE E 1 ALLERGEN AND EXTENSIN FAMILY PROTEIN
Phvul.003G187200.v2.1	Phvul.003G187200	-2.93415	(1 of 43) PF00069//PF00560//PF08263//PF13855 - Protein kinase domain (Pkinase) // Leucine Rich Repeat (LRR_1) // Leucine rich repeat N-terminal domain (LRRNT_2) // Leucine rich repeat (LRR_8)
Phvul.005G080600.v2.1	Phvul.005G080600	-2.95016	(1 of 2) 3.4.19.9 - Gamma-glutamyl hydrolase / Pteroyl-poly-alpha-glutamate hydrolase
Phvul.L001623.v2.1	Phvul.L001623	-2.95054	(1 of 2) PTHR24298:SF104 - FLAVONOID 3'-MONOOXYGENASE
Phvul.004G041400.v2.1	Phvul.004G041400	-2.95058	(1 of 2) PTHR31673:SF2 - COBRA-LIKE PROTEIN 4
Phvul.002G237800.v2.1	Phvul.002G237800	-2.95416	(1 of 79) PF01535//PF13041//PF14432 - PPR repeat (PPR) // PPR repeat family (PPR_2) // DYW family of nucleic acid deaminases (DYW_deaminase)
Phvul.001G108101.v2.1	Phvul.001G108101	-2.95687	(1 of 6) PTHR11206:SF102 - MATE EFFLUX FAMILY PROTEIN
Phvul.008G211800.v2.1	Phvul.008G211800	-2.95747	(1 of 4) PTHR11306//PTHR11306:SF13 - NIEMANN PICK TYPE C2 PROTEIN NPC2-RELATED // SUBFAMILY NOT NAMED
Phvul.004G049500.v2.1	Phvul.004G049500	-2.9718	(1 of 4) PTHR10209:SF108 - 2-OXOGLUTARATE (2OG) AND FE(II)-DEPENDENT OXYGENASE-LIKE PROTEIN
Phvul.011G118100.v2.1	Phvul.011G118100	-2.98457	(1 of 9) PTHR11746//PTHR11746:SF83 - O-METHYLTRANSFERASE // SUBFAMILY NOT NAMED
Phvul.002G165800.v2.1	Phvul.002G165800	-2.99353	(1 of 3) PTHR23070//PTHR23070:SF12 - BCS1 AAA-TYPE ATPASE // SUBFAMILY NOT NAMED
Phvul.004G137600.v2.1	Phvul.004G137600	-2.99488	(1 of 9) PTHR33107:SF1 - DR4 PROTEIN-RELATED
Phvul.003G296900.v2.1	Phvul.003G296900	-2.99819
Phvul.008G047700.v2.1	Phvul.008G047700	-3.00213	(1 of 4) PTHR10795//PTHR10795:SF365 - PROPROTEIN CONVERTASE SUBTILISIN/KEXIN // SUBFAMILY NOT NAMED
Phvul.003G095400.v2.1	Phvul.003G095400	-3.0025	(1 of 7) PTHR17630:SF48 - DIENELACTONE HYDROLASE-LIKE PROTEIN
Phvul.010G047000.v2.1	Phvul.010G047000	-3.01003	(1 of 16) KOG0513 - Ca2+-independent phospholipase A2
Phvul.006G068300.v2.1	Phvul.006G068300	-3.02077	(1 of 1) PTHR12203:SF13 - F10K1.7 PROTEIN
Phvul.006G208300.v2.1	Phvul.006G208300	-3.02844	(1 of 1) K18823 - soyasaponin III rhamnosyltransferase (UGT91H4)
Phvul.005G038300.v2.1	Phvul.005G038300	-3.04375
Phvul.003G199500.v2.1	Phvul.003G199500	-3.05221	(1 of 2) PTHR13935//PTHR13935:SF59 - ACHAETE-SCUTE TRANSCRIPTION FACTOR-RELATED // SUBFAMILY NOT NAMED
Phvul.002G313300.v2.1	Phvul.002G313300	-3.05248	(1 of 1) KOG2467 - Glycine/serine hydroxymethyltransferase
Phvul.L001937.v2.1	Phvul.L001937	-3.06231	(1 of 1) PTHR11404:SF17 - SUPEROXIDE DISMUTASE [FE] 3, CHLOROPLASTIC
Phvul.004G129600.v2.1	Phvul.004G129600	-3.06494	(1 of 9) PTHR33107:SF1 - DR4 PROTEIN-RELATED
Phvul.008G175500.v2.1	Phvul.008G175500	-3.075	(1 of 4) PTHR11926//PTHR11926:SF286 - GLUCOSYL/GLUCURONOSYL TRANSFERASES // SUBFAMILY NOT NAMED
Phvul.008G123000.v2.1	Phvul.008G123000	-3.07601	(1 of 2) PTHR31683:SF20 - PECTATE LYASE 1-RELATED
Phvul.002G197800.v2.1	Phvul.002G197800	-3.07655	(1 of 15) PF07712 - Stress up-regulated Nod 19 (SURNod19)
Phvul.002G083600.v2.1	Phvul.002G083600	-3.08178	(1 of 37) PF01357//PF03330 - Pollen allergen (Pollen_allerg_1) // Rare lipoprotein A (RlpA)-like double-psi beta-barrel (DPBB_1)
Phvul.003G163950.v2.1	Phvul.003G163950	-3.08468	(1 of 2) K12845 - U4/U6 small nuclear ribonucleoprotein SNU13 (SNU13, NHP2L)
Phvul.006G034000.v2.1	Phvul.006G034000	-3.09004	(1 of 3) K12450 - UDP-glucose 4,6-dehydratase (RHM)
Phvul.008G275400.v2.1	Phvul.008G275400	-3.0995
Phvul.011G212100.v2.1	Phvul.011G212100	-3.10434	(1 of 4) PTHR27000:SF151 - DNA-DAMAGE-REPAIR/TOLERATION PROTEIN DRT100-RELATED
Phvul.009G074300.v2.1	Phvul.009G074300	-3.10825	(1 of 17) K09285 - AP2-like factor, ANT lineage (OVM, ANT)
Phvul.001G258900.v2.1	Phvul.001G258900	-3.11828	(1 of 3) PF06522 - NADH-ubiquinone reductase complex 1 MLRQ subunit (B12D)
Phvul.005G174500.v2.1	Phvul.005G174500	-3.12055	(1 of 4) PF04862 - Protein of unknown function (DUF642) (DUF642)
Phvul.008G112200.v2.1	Phvul.008G112200	-3.13184	(1 of 3) PTHR11709:SF9 - LACCASE-7-RELATED
Phvul.008G023501.v2.1	Phvul.008G023501	-3.152
Phvul.002G313000.v2.1	Phvul.002G313000	-3.15943	(1 of 1) PTHR33057:SF24 - OVATE FAMILY PROTEIN 8
Phvul.003G047800.v2.1	Phvul.003G047800	-3.16332	(1 of 2) K02960 - small subunit ribosomal protein S16e (RP-S16e, RPS16)
Phvul.001G228800.v2.1	Phvul.001G228800	-3.16708	(1 of 1) PTHR33538:SF2 - PROTEIN GAMETE EXPRESSED 1
Phvul.011G045300.v2.1	Phvul.011G045300	-3.17925
Phvul.004G055800.v2.1	Phvul.004G055800	-3.22944	(1 of 11) KOG1176 - Acyl-CoA synthetase
Phvul.011G034200.v2.1	Phvul.011G034200	-3.23615	(1 of 1) PTHR31048:SF4 - PATHOGENESIS-RELATED THAUMATIN-LIKE PROTEIN
Phvul.003G079900.v2.1	Phvul.003G079900	-3.23959	(1 of 2) PTHR32227:SF120 - GLUCAN ENDO-1,3-BETA-GLUCOSIDASE 1
Phvul.008G140800.v2.1	Phvul.008G140800	-3.24225	(1 of 14) 2.4.1.218 - Hydroquinone glucosyltransferase / Hydroquinone:O-glucosyltransferase
Phvul.008G207800.v2.1	Phvul.008G207800	-3.24268	(1 of 2) PTHR11695//PTHR11695:SF490 - ALCOHOL DEHYDROGENASE RELATED // SUBFAMILY NOT NAMED
Phvul.008G248000.v2.1	Phvul.008G248000	-3.24825	(1 of 3) PTHR31867:SF22 - EXPANSIN-A8
Phvul.007G220700.v2.1	Phvul.007G220700	-3.27723	(1 of 1) PTHR27003:SF24 - SERINE/THREONINE-PROTEIN KINASE-LIKE PROTEIN CCR2
Phvul.008G097600.v2.1	Phvul.008G097600	-3.29567	(1 of 9) PTHR10353:SF29 - BETA-GLUCOSIDASE 1-RELATED
Phvul.001G151400.v2.1	Phvul.001G151400	-3.31559	(1 of 2) PTHR32241:SF5 - INACTIVE PATATIN-LIKE PROTEIN 9-RELATED
Phvul.003G264400.v2.1	Phvul.003G264400	-3.31992	(1 of 2) PTHR11607:SF18 - ALPHA-MANNOSIDASE
Phvul.001G091700.v2.1	Phvul.001G091700	-3.34422
Phvul.002G014100.v2.1	Phvul.002G014100	-3.35424	(1 of 2) PTHR37209:SF2 - LYSINE-RICH ARABINOGALACTAN PROTEIN 17-RELATED
Phvul.005G111500.v2.1	Phvul.005G111500	-3.35855	(1 of 4) 3.1.7.11 - Geranyl diphosphate diphosphatase / Geranyl pyrophosphate pyrophosphatase
Phvul.006G110400.v2.1	Phvul.006G110400	-3.35856	(1 of 7) PF06376 - Protein of unknown function (DUF1070) (DUF1070)
Phvul.004G129700.v2.1	Phvul.004G129700	-3.36665	(1 of 9) PTHR33107:SF1 - DR4 PROTEIN-RELATED
Phvul.008G210100.v2.1	Phvul.008G210100	-3.36703	(1 of 2) PTHR30620:SF51 - BETA-D-GLUCAN EXOHYDROLASE-LIKE PROTEIN-RELATED
Phvul.009G217500.v2.1	Phvul.009G217500	-3.37414	(1 of 4) K03294 - basic amino acid/polyamine antiporter, APA family (TC.APA)
Phvul.006G208400.v2.1	Phvul.006G208400	-3.39155	(1 of 4) PTHR11926//PTHR11926:SF227 - GLUCOSYL/GLUCURONOSYL TRANSFERASES // SUBFAMILY NOT NAMED
Phvul.008G137100.v2.1	Phvul.008G137100	-3.39575	(1 of 66) PF14368 - Probable lipid transfer (LTP_2)
Phvul.006G154700.v2.1	Phvul.006G154700	-3.40107	(1 of 3) PTHR16007//PTHR16007:SF29 - EPIDIDYMAL MEMBRANE PROTEIN E9-RELATED // SUBFAMILY NOT NAMED
Phvul.010G134900.v2.1	Phvul.010G134900	-3.40587	(1 of 3) 1.13.11.12//1.13.11.58 - Linoleate 13S-lipoxygenase / Lipoxidase // Linoleate 9S-lipoxygenase / Linoleate 9-lipoxygenase
Phvul.010G013100.v2.1	Phvul.010G013100	-3.40953	(1 of 12) 1.14.13.89 - Isoflavone 2'-hydroxylase / Isoflavone 2'-monooxygenase
Phvul.008G015200.v2.1	Phvul.008G015200	-3.41646	(1 of 4) K02893 - large subunit ribosomal protein L23Ae (RP-L23Ae, RPL23A)
Phvul.003G131400.v2.1	Phvul.003G131400	-3.42725	(1 of 3) PTHR31238:SF21 - GERMIN-LIKE PROTEIN SUBFAMILY 3 MEMBER 3
Phvul.004G063900.v2.1	Phvul.004G063900	-3.43205	(1 of 7) PF03007//PF06974 - Wax ester synthase-like Acyl-CoA acyltransferase domain (WES_acyltransf) // Protein of unknown function (DUF1298) (DUF1298)
Phvul.007G276200.v2.1	Phvul.007G276200	-3.44623	(1 of 17) PF00045 - Hemopexin (Hemopexin)
Phvul.002G009900.v2.1	Phvul.002G009900	-3.4483	(1 of 1) PTHR31311:SF3 - GLYCOSYLTRANSFERASE 6-RELATED
Phvul.009G032300.v2.1	Phvul.009G032300	-3.45403	(1 of 3) 2.5.1.54 - 3-deoxy-7-phosphoheptulonate synthase / Phospho-2-oxo-3-deoxyheptonate aldolase
Phvul.004G092100.v2.1	Phvul.004G092100	-3.45433	(1 of 3) PTHR31190:SF30 - ETHYLENE-RESPONSIVE TRANSCRIPTION FACTOR 15-RELATED
Phvul.004G049600.v2.1	Phvul.004G049600	-3.47646	(1 of 4) PTHR10209:SF108 - 2-OXOGLUTARATE (2OG) AND FE(II)-DEPENDENT OXYGENASE-LIKE PROTEIN
Phvul.004G066900.v2.1	Phvul.004G066900	-3.47829
Phvul.002G062300.v2.1	Phvul.002G062300	-3.4824	(1 of 4) PF15054 - Domain of unknown function (DUF4535) (DUF4535)
Phvul.005G054100.v2.1	Phvul.005G054100	-3.49663	(1 of 4) PTHR11260:SF204 - GLUTATHIONE S-TRANSFERASE U21-RELATED
Phvul.006G079600.v2.1	Phvul.006G079600	-3.50409	(1 of 1) PTHR11260//PTHR11260:SF16 - GLUTATHIONE S-TRANSFERASE, GST, SUPERFAMILY, GST DOMAIN CONTAINING // SUBFAMILY NOT NAMED
Phvul.010G012900.v2.1	Phvul.010G012900	-3.51827	(1 of 12) 1.14.13.89 - Isoflavone 2'-hydroxylase / Isoflavone 2'-monooxygenase
Phvul.007G026900.v2.1	Phvul.007G026900	-3.52314	(1 of 2) 3.2.1.177 - Alpha-D-xyloside xylohydrolase / Alpha-xylosidase
Phvul.003G151700.v2.1	Phvul.003G151700	-3.53104	(1 of 74) PF00892 - EamA-like transporter family (EamA)
Phvul.010G125400.v2.1	Phvul.010G125400	-3.53487	(1 of 85) PF02519 - Auxin responsive protein (Auxin_inducible)
Phvul.001G209400.v2.1	Phvul.001G209400	-3.53634	(1 of 2) PTHR31707:SF25 - PECTINESTERASE/PECTINESTERASE INHIBITOR 39-RELATED
Phvul.007G181600.v2.1	Phvul.007G181600	-3.54101	(1 of 1) PTHR27001:SF92 - PROTEIN KINASE DOMAIN-CONTAINING PROTEIN
Phvul.008G013300.v2.1	Phvul.008G013300	-3.55543	(1 of 2) PTHR10795:SF387 - SUBTILISIN-LIKE SERINE PROTEASE-RELATED
Phvul.006G057400.v2.1	Phvul.006G057400	-3.57654	(1 of 2) PTHR32382:SF4 - FASCICLIN-LIKE ARABINOGALACTAN PROTEIN 1
Phvul.001G156900.v2.1	Phvul.001G156900	-3.59089	(1 of 3) 3.1.1.26//3.1.1.3//3.1.1.32 - Galactolipase // Triacylglycerol lipase / Triglyceride lipase // Phospholipase A(1) / Phospholipase A1
Phvul.010G013000.v2.1	Phvul.010G013000	-3.6251	(1 of 12) 1.14.13.89 - Isoflavone 2'-hydroxylase / Isoflavone 2'-monooxygenase
Phvul.008G169800.v2.1	Phvul.008G169800	-3.6326
Phvul.005G025900.v2.1	Phvul.005G025900	-3.63617	(1 of 2) PTHR13683:SF258 - ASPARTYL PROTEASE FAMILY PROTEIN-RELATED
Phvul.007G216700.v2.1	Phvul.007G216700	-3.66194
Phvul.009G226600.v2.1	Phvul.009G226600	-3.66745	(1 of 1) PTHR10426//PTHR10426:SF35 - STRICTOSIDINE SYNTHASE-RELATED // SUBFAMILY NOT NAMED
Phvul.003G260000.v2.1	Phvul.003G260000	-3.67364	(1 of 2) 3.4.14.2 - Dipeptidyl-peptidase II / Quiescent cell proline dipeptidase
Phvul.005G054000.v2.1	Phvul.005G054000	-3.68492	(1 of 4) PTHR11260:SF204 - GLUTATHIONE S-TRANSFERASE U21-RELATED
Phvul.004G161700.v2.1	Phvul.004G161700	-3.70491
Phvul.006G151500.v2.1	Phvul.006G151500	-3.70622	(1 of 2) PTHR11132:SF112 - GLUCOSE-6-PHOSPHATE/PHOSPHATE TRANSLOCATOR 1, CHLOROPLASTIC-RELATED
Phvul.010G062100.v2.1	Phvul.010G062100	-3.71908	(1 of 6) 2.1.1.274 - Salicylate carboxymethyltransferase / Salicylate O-methyltransferase
Phvul.002G219100.v2.1	Phvul.002G219100	-3.74141	(1 of 3) 4.2.3.48 - (3S,6E)-nerolidol synthase / Nerolidol synthase
Phvul.011G117500.v2.1	Phvul.011G117500	-3.74828	(1 of 2) PTHR31692:SF5 - EXPANSIN-B1-RELATED
Phvul.011G045800.v2.1	Phvul.011G045800	-3.76955	(1 of 2) PTHR32227:SF16 - GLUCAN ENDO-1,3-BETA-GLUCOSIDASE 7-RELATED
Phvul.001G137900.v2.1	Phvul.001G137900	-3.76976	(1 of 4) K14820 - ribosome biogenesis protein BRX1 (BRX1, BRIX1)
Phvul.011G092500.v2.1	Phvul.011G092500	-3.78171	(1 of 3) PTHR11011:SF25 - FATTY ACYL-COA REDUCTASE 3-RELATED
Phvul.009G096400.v2.1	Phvul.009G096400	-3.78186	(1 of 1) PTHR37210:SF2 - EXPRESSED PROTEIN
Phvul.011G016200.v2.1	Phvul.011G016200	-3.78554	(1 of 2) PTHR11527:SF95 - 23.5 KDA HEAT SHOCK PROTEIN, MITOCHONDRIAL-RELATED
Phvul.004G021200.v2.1	Phvul.004G021200	-3.78694	(1 of 118) KOG0156 - Cytochrome P450 CYP2 subfamily
Phvul.010G010200.v2.1	Phvul.010G010200	-3.79527	(1 of 6) PTHR31867:SF9 - EXPANSIN-A6
Phvul.008G268200.v2.1	Phvul.008G268200	-3.79572	(1 of 2) PTHR12001//PTHR12001:SF57 - GERANYLGERANYL PYROPHOSPHATE SYNTHASE // SUBFAMILY NOT NAMED
Phvul.008G016500.v2.1	Phvul.008G016500	-3.79791	(1 of 3) PF00612//PF02179 - IQ calmodulin-binding motif (IQ) // BAG domain (BAG)
Phvul.011G014000.v2.1	Phvul.011G014000	-3.79962	(1 of 3) PTHR13878:SF53 - CYTOKININ DEHYDROGENASE 6
Phvul.007G186800.v2.1	Phvul.007G186800	-3.80621	(1 of 2) PTHR24362:SF255 - SERINE/THREONINE-PROTEIN KINASE NEK1
Phvul.002G072700.v2.1	Phvul.002G072700	-3.81146	(1 of 2) PTHR14155:SF123 - RING-H2 FINGER PROTEIN ATL47
Phvul.011G107000.v2.1	Phvul.011G107000	-3.82229	(1 of 2) PTHR31062:SF11 - XYLOGLUCAN ENDOTRANSGLUCOSYLASE/HYDROLASE PROTEIN 9
Phvul.006G169400.v2.1	Phvul.006G169400	-3.82485	(1 of 5) PTHR22835//PTHR22835:SF177 - ZINC FINGER FYVE DOMAIN CONTAINING PROTEIN // SUBFAMILY NOT NAMED
Phvul.008G034200.v2.1	Phvul.008G034200	-3.85886	(1 of 4) 2.4.1.170 - Isoflavone 7-O-glucosyltransferase
Phvul.006G130400.v2.1	Phvul.006G130400	-3.86879	(1 of 7) 3.1.1.26 - Galactolipase
Phvul.001G091600.v2.1	Phvul.001G091600	-3.87398	(1 of 4) 2.3.3.13//2.3.3.14 - 2-isopropylmalate synthase / Isopropylmalate synthetase // Homocitrate synthase / Homocitrate synthetase
Phvul.009G127000.v2.1	Phvul.009G127000	-3.88871	(1 of 2) PTHR26402//PTHR26402:SF498 - RESPONSE REGULATOR OF TWO-COMPONENT SYSTEM // SUBFAMILY NOT NAMED
Phvul.011G107700.v2.1	Phvul.011G107700	-3.89242	(1 of 2) PTHR31352:SF5 - BETA-AMYLASE 5-RELATED
Phvul.003G160300.v2.1	Phvul.003G160300	-3.92579
Phvul.003G052000.v2.1	Phvul.003G052000	-3.94659	(1 of 11) PF03181 - BURP domain (BURP)
Phvul.003G271800.v2.1	Phvul.003G271800	-3.95316	(1 of 2) PTHR10572:SF7 - 3-HYDROXY-3-METHYLGLUTARYL-COENZYME A REDUCTASE 2
Phvul.011G017700.v2.1	Phvul.011G017700	-3.95678	(1 of 10) PF08879//PF08880 - WRC (WRC) // QLQ (QLQ)
Phvul.009G066300.v2.1	Phvul.009G066300	-3.97224	(1 of 94) PF02458 - Transferase family (Transferase)
Phvul.008G140500.v2.1	Phvul.008G140500	-3.97307	(1 of 14) 2.4.1.218 - Hydroquinone glucosyltransferase / Hydroquinone:O-glucosyltransferase
Phvul.008G212700.v2.1	Phvul.008G212700	-3.9778	(1 of 1) PTHR22298:SF59 - ENDOGLUCANASE 11
Phvul.004G138500.v2.1	Phvul.004G138500	-3.98111	(1 of 24) PF00197 - Trypsin and protease inhibitor (Kunitz_legume)
Phvul.002G240800.v2.1	Phvul.002G240800	-4.00798
Phvul.001G265600.v2.1	Phvul.001G265600	-4.02826	(1 of 2) 1.1.1.3//2.7.2.4 - Homoserine dehydrogenase // Aspartate kinase / Aspartokinase
Phvul.007G064100.v2.1	Phvul.007G064100	-4.04148	(1 of 2) PTHR10795:SF322 - SUBTILISIN SERINE PROTEASE-RELATED
Phvul.003G152200.v2.1	Phvul.003G152200	-4.04484
Phvul.006G028300.v2.1	Phvul.006G028300	-4.05153
Phvul.008G087000.v2.1	Phvul.008G087000	-4.05691	(1 of 24) PF00234 - Protease inhibitor/seed storage/LTP family (Tryp_alpha_amyl)
Phvul.008G001600.v2.1	Phvul.008G001600	-4.09512	(1 of 1) PTHR31614:SF6 - POLLEN OLE E 1 ALLERGEN AND EXTENSIN FAMILY PROTEIN
Phvul.002G228700.v2.1	Phvul.002G228700	-4.10444	(1 of 2) PTHR11771//PTHR11771:SF56 - LIPOXYGENASE // SUBFAMILY NOT NAMED
Phvul.004G042600.v2.1	Phvul.004G042600	-4.10858	(1 of 29) PF01190 - Pollen proteins Ole e I like (Pollen_Ole_e_I)
Phvul.008G179200.v2.1	Phvul.008G179200	-4.13968	(1 of 2) PTHR31948:SF20 - ZINC-FINGER HOMEODOMAIN PROTEIN 1
Phvul.007G276300.v2.1	Phvul.007G276300	-4.20798	(1 of 17) PF00045 - Hemopexin (Hemopexin)
Phvul.006G107300.v2.1	Phvul.006G107300	-4.21538	(1 of 6) PTHR22835:SF160 - GDSL ESTERASE/LIPASE LTL1
Phvul.L002446.v2.1	Phvul.L002446	-4.22562	(1 of 2) PTHR33044:SF7 - NON-SPECIFIC LIPID TRANSFER PROTEIN GPI-ANCHORED 1
Phvul.003G061600.v2.1	Phvul.003G061600	-4.22785	(1 of 1) PTHR31375:SF46 - PECTIN LYASE-LIKE PROTEIN
Phvul.003G080100.v2.1	Phvul.003G080100	-4.25048	(1 of 1) PTHR11709//PTHR11709:SF11 - MULTI-COPPER OXIDASE // SUBFAMILY NOT NAMED
Phvul.005G122600.v2.1	Phvul.005G122600	-4.27576	(1 of 2) PTHR33083:SF5 - POLLEN OLE E 1 ALLERGEN AND EXTENSIN FAMILY PROTEIN
Phvul.001G165266.v2.1	Phvul.001G165266	-4.31461	(1 of 1) PTHR10795:SF350 - SUBTILISIN-LIKE PROTEASE SDD1
Phvul.009G253400.v2.1	Phvul.009G253400	-4.37041
Phvul.009G089300.v2.1	Phvul.009G089300	-4.40694	(1 of 4) PTHR31194:SF4 - ETHYLENE-RESPONSIVE TRANSCRIPTION FACTOR ERF003
Phvul.003G059000.v2.1	Phvul.003G059000	-4.41594	(1 of 2) PTHR23213//PTHR23213:SF220 - FORMIN-RELATED // SUBFAMILY NOT NAMED
Phvul.011G182900.v2.1	Phvul.011G182900	-4.42784	(1 of 46) PF00407 - Pathogenesis-related protein Bet v I family (Bet_v_1)
Phvul.007G276500.v2.1	Phvul.007G276500	-4.43907
Phvul.010G135800.v2.1	Phvul.010G135800	-4.51635	(1 of 19) K15718 - linoleate 9S-lipoxygenase (LOX1_5)
Phvul.006G012501.v2.1	Phvul.006G012501	-4.52088	(1 of 2) K01761 - methionine-gamma-lyase (E4.4.1.11)
Phvul.004G123600.v2.1	Phvul.004G123600	-4.53893	(1 of 2) 1.14.11.12 - Gibberellin-44 dioxygenase / Gibberellin A44 oxidase
Phvul.009G144100.v2.1	Phvul.009G144100	-4.54222	(1 of 2) PTHR13683:SF259 - ASPARTYL PROTEASE-LIKE PROTEIN
Phvul.004G068300.v2.1	Phvul.004G068300	-4.56281	(1 of 12) 1.14.13.89 - Isoflavone 2'-hydroxylase / Isoflavone 2'-monooxygenase
Phvul.006G075400.v2.1	Phvul.006G075400	-4.59282
Phvul.004G068000.v2.1	Phvul.004G068000	-4.60304	(1 of 12) 1.14.13.89 - Isoflavone 2'-hydroxylase / Isoflavone 2'-monooxygenase
Phvul.003G076900.v2.1	Phvul.003G076900	-4.65313	(1 of 1) PTHR24298:SF54 - CYTOCHROME P450 LIKE PROTEIN
Phvul.009G191900.v2.1	Phvul.009G191900	-4.6555	(1 of 53) PF00628 - PHD-finger (PHD)
Phvul.010G040600.v2.1	Phvul.010G040600	-4.69015	(1 of 2) K15404 - aldehyde decarbonylase (K15404, CER1)
Phvul.007G034500.v2.1	Phvul.007G034500	-4.88673	(1 of 5) PTHR11206:SF87 - MATE EFFLUX FAMILY PROTEIN-RELATED
Phvul.011G206100.v2.1	Phvul.011G206100	-4.94591	(1 of 2) PTHR13683:SF258 - ASPARTYL PROTEASE FAMILY PROTEIN-RELATED
Phvul.009G207800.v2.1	Phvul.009G207800	-4.96628	(1 of 6) 2.3.1.170 - 6'-deoxychalcone synthase
Phvul.002G162500.v2.1	Phvul.002G162500	-5.01683	(1 of 4) PTHR31194//PTHR31194:SF16 - SHN SHINE , DNA BINDING / TRANSCRIPTION FACTOR // SUBFAMILY NOT NAMED
Phvul.009G104850.v2.1	Phvul.009G104850	-5.15283
Phvul.003G079800.v2.1	Phvul.003G079800	-5.18623	(1 of 2) 1.8.4.10 - Adenylyl-sulfate reductase (thioredoxin) / Thioredoxin-dependent 5'-adenylylsulfate reductase
Phvul.008G103900.v2.1	Phvul.008G103900	-5.21598	(1 of 5) K13495 - cis-zeatin O-glucosyltransferase (CISZOG)
Phvul.002G217400.v2.1	Phvul.002G217400	-5.29474	(1 of 1) PTHR11825:SF53 - BRANCHED-CHAIN-AMINO-ACID AMINOTRANSFERASE 6-RELATED
Phvul.008G091400.v2.1	Phvul.008G091400	-5.35924	(1 of 2) PTHR23324:SF57 - PATELLIN-6
Phvul.004G108600.v2.1	Phvul.004G108600	-5.52731	(1 of 2) 2.3.2.5 - Glutaminyl-peptide cyclotransferase / Glutaminyl-tRNA cyclotransferase
Phvul.001G176600.v2.1	Phvul.001G176600	-5.89077	(1 of 2) PTHR33597:SF4 - CONSERVED PEPTIDE UPSTREAM OPEN READING FRAME 47
Phvul.008G092800.v2.1	Phvul.008G092800	-5.89324	(1 of 4) PTHR31241:SF2 - DEHYDRATION-RESPONSIVE ELEMENT-BINDING PROTEIN 2A-RELATED
Phvul.010G053700.v2.1	Phvul.010G053700	-6.02479	(1 of 3) PTHR11926:SF189 - UDP-GLYCOSYLTRANSFERASE 72B2-RELATED
Phvul.002G144800.v2.1	Phvul.002G144800	-6.1412	(1 of 5) PTHR11695//PTHR11695:SF588 - ALCOHOL DEHYDROGENASE RELATED // SUBFAMILY NOT NAMED
Phvul.005G001100.v2.1	Phvul.005G001100	-6.14362	(1 of 1) PTHR22835//PTHR22835:SF143 - ZINC FINGER FYVE DOMAIN CONTAINING PROTEIN // SUBFAMILY NOT NAMED
Phvul.008G157800.v2.1	Phvul.008G157800	-6.17943	(1 of 2) PTHR31645:SF8 - METAL-NICOTIANAMINE TRANSPORTER YSL3
Phvul.007G192800.v2.1	Phvul.007G192800	-6.25994	(1 of 1) PTHR31189:SF1 - 12S SEED STORAGE PROTEIN CRA1-RELATED
Phvul.003G082300.v2.1	Phvul.003G082300	-6.59993	(1 of 2) PTHR10209//PTHR10209:SF173 - OXIDOREDUCTASE, 2OG-FE II OXYGENASE FAMILY PROTEIN // SUBFAMILY NOT NAMED
Phvul.009G060200.v2.1	Phvul.009G060200	-6.73085	(1 of 1) PTHR13878:SF60 - CYTOKININ DEHYDROGENASE 5
Phvul.002G074000.v2.1	Phvul.002G074000	-7.03449	(1 of 6) PTHR32285:SF57 - PROTEIN ALTERED XYLOGLUCAN 4
Phvul.001G168900.v2.1	Phvul.001G168900	-7.45762
Phvul.008G128700.v2.1	Phvul.008G128700	-7.51798	(1 of 1) 1.14.99.43 - Beta-amyrin 24-hydroxylase / Sophoradiol 24-hydroxylase
Phvul.001G138800.v2.1	Phvul.001G138800	-7.56342
Phvul.010G005800.v2.1	Phvul.010G005800	-7.60294	(1 of 6) PTHR22835:SF160 - GDSL ESTERASE/LIPASE LTL1
Phvul.002G239300.v2.1	Phvul.002G239300	-7.87608	(1 of 2) PTHR12411:SF371 - CATHEPSIN O
Phvul.006G107100.v2.1	Phvul.006G107100	-8.22165	(1 of 6) PTHR22835:SF160 - GDSL ESTERASE/LIPASE LTL1
Phvul.009G180501.v2.1	Phvul.009G180501	-8.53879	(1 of 20) PF08263//PF13855 - Leucine rich repeat N-terminal domain (LRRNT_2) // Leucine rich repeat (LRR_8)
Phvul.003G030200.v2.1	Phvul.003G030200	-9.67443	(1 of 5) 3.1.30.1 - Aspergillus nuclease S(1) / Single-stranded-nucleate endonuclease
Phvul.008G207900.v2.1	Phvul.008G207900	-10.1053	(1 of 2) PTHR11695:SF492 - ALCOHOL DEHYDROGENASE-LIKE 1-RELATED
Phvul.008G229500.v2.1	Phvul.008G229500	-10.5329	(1 of 11) PTHR10795//PTHR10795:SF348 - PROPROTEIN CONVERTASE SUBTILISIN/KEXIN // SUBFAMILY NOT NAMED
Phvul.007G135400.v2.1	Phvul.007G135400	-11.0417	(1 of 2) PTHR11404:SF24 - SUPEROXIDE DISMUTASE [FE] 2, CHLOROPLASTIC
Phvul.008G229400.v2.1	Phvul.008G229400	-11.1996	(1 of 11) PTHR10795//PTHR10795:SF348 - PROPROTEIN CONVERTASE SUBTILISIN/KEXIN // SUBFAMILY NOT NAMED
Phvul.010G135701.v2.1	Phvul.010G135701	-12.2172	(1 of 23) 1.13.11.58 - Linoleate 9S-lipoxygenase / Linoleate 9-lipoxygenase
