# Supplementary material for: Pseudomonas phaseolicola preferentially modulates genes encoding leucine-rich repeat and malectin domains in the bean landrace G2333
Source: Planta. 2022 Jun 29;256(2):25. doi: 10.1007/s00425-022-03943-x (PMC9242968; doi:10.1007/s00425-022-03943-x)
Supplement: Supplementary file 6 — Supplementary file6 (XLSX 17 KB) [file 425_2022_3943_MOESM6_ESM.xlsx]

## Sheet: GO enrichment
Table S3. Enriched GO categories among the differentially expressed genes (DEGs). The analysis was performed with the 632 DEGs against the common bean reference genome using the Singular Enrichment Analysis (SEA) tool of AgriGO v2.0 (False Discovery Rate, FDR < 0.05).
Up-regulated genes
GO term	Ontology	Description	Number in Reference	p-value	FDR	Number in input list	entries
GO:0019684	P	photosynthesis, light reaction	40	1.6e-12	4.5e-10	11	// Phvul.011G155700 // Phvul.004G092600 // Phvul.004G093200 // Phvul.001G066100 // Phvul.010G068100 // Phvul.009G224400 // Phvul.009G011900 // Phvul.008G292600 // Phvul.010G069000 // Phvul.004G093000 // Phvul.009G188400
GO:0015979	P	photosynthesis	99	5.8e-11	7.9e-09	13	// Phvul.011G155700 // Phvul.004G092600 // Phvul.004G093200 // Phvul.001G066100 // Phvul.010G068100 // Phvul.009G224400 // Phvul.010G068700 // Phvul.010G068800 // Phvul.009G011900 // Phvul.008G292600 // Phvul.010G069000 // Phvul.004G093000 // Phvul.009G188400
GO:0022900	P	electron transport chain	28	1.5e-09	1.3e-07	8	// Phvul.004G089500 // Phvul.010G068100 // Phvul.009G224400 // Phvul.005G088400 // Phvul.009G011900 // Phvul.008G292600 // Phvul.009G188400 // Phvul.001G066100
GO:0006091	P	generation of precursor metabolites and energy	135	1.9e-09	1.3e-07	13	// Phvul.011G155700 // Phvul.004G092600 // Phvul.004G093200 // Phvul.001G066100 // Phvul.010G068100 // Phvul.009G224400 // Phvul.005G088400 // Phvul.009G011900 // Phvul.008G292600 // Phvul.004G089500 // Phvul.010G069000 // Phvul.004G093000 // Phvul.009G188400
GO:0009767	P	photosynthetic electron transport chain	10	5.5e-09	3e-07	6	// Phvul.001G066100 // Phvul.010G068100 // Phvul.009G224400 // Phvul.009G011900 // Phvul.008G292600 // Phvul.009G188400
GO:0006796	P	phosphate metabolic process	1387	4.5e-06	0.00018	32	// Phvul.002G222800 // Phvul.005G164200 // Phvul.005G162600 // Phvul.001G130800 // Phvul.005G164300 // Phvul.005G077600 // Phvul.004G039900 // Phvul.005G088400 // Phvul.006G137300 // Phvul.001G066300 // Phvul.005G163800 // Phvul.008G122200 // Phvul.005G163100 // Phvul.008G164300 // Phvul.002G239400 // Phvul.005G163000 // Phvul.006G180200 // Phvul.006G137500 // Phvul.007G050500 // Phvul.002G002600…
GO:0006793	P	phosphorus metabolic process	1387	4.5e-06	0.00018	32	// Phvul.002G222800 // Phvul.005G164200 // Phvul.005G162600 // Phvul.001G130800 // Phvul.005G164300 // Phvul.005G077600 // Phvul.004G039900 // Phvul.005G088400 // Phvul.006G137300 // Phvul.001G066300 // Phvul.005G163800 // Phvul.008G122200 // Phvul.005G163100 // Phvul.008G164300 // Phvul.002G239400 // Phvul.005G163000 // Phvul.006G180200 // Phvul.006G137500 // Phvul.007G050500 // Phvul.002G002600…
GO:0016310	P	phosphorylation	1344	6.6e-06	0.00023	31	// Phvul.002G222800 // Phvul.005G164200 // Phvul.005G162600 // Phvul.001G130800 // Phvul.005G164300 // Phvul.005G077600 // Phvul.004G039900 // Phvul.005G088400 // Phvul.006G137300 // Phvul.001G066300 // Phvul.005G163800 // Phvul.008G122200 // Phvul.005G163100 // Phvul.008G164300 // Phvul.002G239400 // Phvul.005G163000 // Phvul.006G180200 // Phvul.006G137500 // Phvul.007G050500 // Phvul.002G002600…
GO:0043687	P	post-translational protein modification	1393	3.5e-05	0.0011	30	// Phvul.005G164200 // Phvul.005G162600 // Phvul.001G130800 // Phvul.005G164300 // Phvul.005G077600 // Phvul.004G039900 // Phvul.006G137300 // Phvul.001G066300 // Phvul.005G163800 // Phvul.007G136300 // Phvul.008G122200 // Phvul.005G163100 // Phvul.008G164300 // Phvul.002G239400 // Phvul.005G163000 // Phvul.006G180200 // Phvul.006G137500 // Phvul.007G050500 // Phvul.002G002600 // Phvul.001G066400…
GO:0006464	P	protein modification process	1495	5.1e-05	0.0014	31	// Phvul.008G168500 // Phvul.005G162600 // Phvul.001G130800 // Phvul.005G164300 // Phvul.005G077600 // Phvul.004G039900 // Phvul.006G137300 // Phvul.001G066300 // Phvul.005G163800 // Phvul.005G164200 // Phvul.007G136300 // Phvul.008G122200 // Phvul.005G163100 // Phvul.008G164300 // Phvul.002G239400 // Phvul.005G163000 // Phvul.006G180200 // Phvul.006G137500 // Phvul.005G078900 // Phvul.002G002600…
GO:0006468	P	protein amino acid phosphorylation	1256	9.5e-05	0.0022	27	// Phvul.005G164200 // Phvul.005G162600 // Phvul.001G130800 // Phvul.005G164300 // Phvul.005G077600 // Phvul.004G039900 // Phvul.006G137300 // Phvul.001G066300 // Phvul.005G163800 // Phvul.008G122200 // Phvul.005G163100 // Phvul.008G164300 // Phvul.002G239400 // Phvul.005G163000 // Phvul.006G180200 // Phvul.006G137500 // Phvul.007G050500 // Phvul.002G002600 // Phvul.001G066400 // Phvul.005G164000…
GO:0043412	P	macromolecule modification	1547	9.6e-05	0.0022	31	// Phvul.008G168500 // Phvul.005G162600 // Phvul.001G130800 // Phvul.005G164300 // Phvul.005G077600 // Phvul.004G039900 // Phvul.006G137300 // Phvul.001G066300 // Phvul.005G163800 // Phvul.005G164200 // Phvul.007G136300 // Phvul.008G122200 // Phvul.005G163100 // Phvul.008G164300 // Phvul.002G239400 // Phvul.005G163000 // Phvul.006G180200 // Phvul.006G137500 // Phvul.005G078900 // Phvul.002G002600…
GO:0012501	P	programmed cell death	349	0.00076	0.015	11	// Phvul.004G009300 // Phvul.004G036800 // Phvul.004G058700 // Phvul.004G036600 // Phvul.004G013300 // Phvul.007G254700 // Phvul.010G091200 // Phvul.004G015800 // Phvul.010G027500 // Phvul.004G013100 // Phvul.004G036700
GO:0006915	P	apoptosis	349	0.00076	0.015	11	// Phvul.004G009300 // Phvul.004G036800 // Phvul.004G058700 // Phvul.004G036600 // Phvul.004G013300 // Phvul.007G254700 // Phvul.010G091200 // Phvul.004G015800 // Phvul.010G027500 // Phvul.004G013100 // Phvul.004G036700
GO:0008219	P	cell death	369	0.0012	0.02	11	// Phvul.004G009300 // Phvul.004G036800 // Phvul.004G058700 // Phvul.004G036600 // Phvul.004G013300 // Phvul.007G254700 // Phvul.010G091200 // Phvul.004G015800 // Phvul.010G027500 // Phvul.004G013100 // Phvul.004G036700
GO:0016265	P	death	369	0.0012	0.02	11	// Phvul.004G009300 // Phvul.004G036800 // Phvul.004G058700 // Phvul.004G036600 // Phvul.004G013300 // Phvul.007G254700 // Phvul.010G091200 // Phvul.004G015800 // Phvul.010G027500 // Phvul.004G013100 // Phvul.004G036700
GO:0008152	P	metabolic process	8167	0.0019	0.031	98	// Phvul.008G168500 // Phvul.004G028400 // Phvul.001G066100 // Phvul.005G164300 // Phvul.005G077600 // Phvul.009G256400 // Phvul.010G048700 // Phvul.005G162600 // Phvul.008G292600 // Phvul.009G190300 // Phvul.005G135200 // Phvul.004G049200 // Phvul.010G068100 // Phvul.003G045600 // Phvul.007G240100 // Phvul.008G054100 // Phvul.008G251800 // Phvul.005G119200 // Phvul.004G101500 // Phvul.001G066400…
GO:0016301	F	kinase activity	1416	0.00012	0.01	29	// Phvul.002G222800 // Phvul.005G164200 // Phvul.005G162600 // Phvul.001G130800 // Phvul.005G164300 // Phvul.005G077600 // Phvul.004G039900 // Phvul.006G137300 // Phvul.001G066300 // Phvul.005G163800 // Phvul.008G122200 // Phvul.005G163100 // Phvul.008G164300 // Phvul.002G239400 // Phvul.005G163000 // Phvul.006G180200 // Phvul.006G137500 // Phvul.007G050500 // Phvul.002G002600 // Phvul.001G066400…
GO:0004672	F	protein kinase activity	1274	0.00012	0.01	27	// Phvul.005G164200 // Phvul.005G162600 // Phvul.001G130800 // Phvul.005G164300 // Phvul.005G077600 // Phvul.004G039900 // Phvul.006G137300 // Phvul.001G066300 // Phvul.005G163800 // Phvul.008G122200 // Phvul.005G163100 // Phvul.008G164300 // Phvul.002G239400 // Phvul.005G163000 // Phvul.006G180200 // Phvul.006G137500 // Phvul.007G050500 // Phvul.002G002600 // Phvul.001G066400 // Phvul.005G164000…
GO:0016773	F	phosphotransferase activity, alcohol group as acceptor	1401	0.00023	0.013	28	// Phvul.002G222800 // Phvul.005G164200 // Phvul.005G162600 // Phvul.001G130800 // Phvul.005G164300 // Phvul.005G077600 // Phvul.004G039900 // Phvul.006G137300 // Phvul.001G066300 // Phvul.005G163800 // Phvul.008G122200 // Phvul.005G163100 // Phvul.008G164300 // Phvul.002G239400 // Phvul.005G163000 // Phvul.006G180200 // Phvul.006G137500 // Phvul.007G050500 // Phvul.002G002600 // Phvul.001G066400…
GO:0043531	F	ADP binding	338	0.00059	0.014	11	// Phvul.004G009300 // Phvul.004G036800 // Phvul.004G058700 // Phvul.004G036600 // Phvul.004G013300 // Phvul.007G254700 // Phvul.010G091200 // Phvul.004G015800 // Phvul.010G027500 // Phvul.004G013100 // Phvul.004G036700
GO:0005524	F	ATP binding	2440	0.00057	0.014	40	// Phvul.005G164200 // Phvul.005G162600 // Phvul.001G130800 // Phvul.010G091200 // Phvul.005G077600 // Phvul.004G039900 // Phvul.004G015800 // Phvul.010G027500 // Phvul.006G137300 // Phvul.001G066300 // Phvul.005G163800 // Phvul.004G009300 // Phvul.004G013100 // Phvul.004G036600 // Phvul.004G011000 // Phvul.007G254700 // Phvul.008G122200 // Phvul.005G163100 // Phvul.008G164300 // Phvul.002G239400…
GO:0016772	F	transferase activity, transferring phosphorus-containing groups	1595	0.00038	0.014	30	// Phvul.002G222800 // Phvul.005G164200 // Phvul.005G162600 // Phvul.001G130800 // Phvul.005G164300 // Phvul.005G077600 // Phvul.004G039900 // Phvul.006G137300 // Phvul.001G066300 // Phvul.005G163800 // Phvul.008G122200 // Phvul.005G163100 // Phvul.008G164300 // Phvul.002G239400 // Phvul.005G163000 // Phvul.006G180200 // Phvul.006G137500 // Phvul.007G050500 // Phvul.002G002600 // Phvul.001G066400…
GO:0032559	F	adenyl ribonucleotide binding	2440	0.00057	0.014	40	// Phvul.005G164200 // Phvul.005G162600 // Phvul.001G130800 // Phvul.010G091200 // Phvul.005G077600 // Phvul.004G039900 // Phvul.004G015800 // Phvul.010G027500 // Phvul.006G137300 // Phvul.001G066300 // Phvul.005G163800 // Phvul.004G009300 // Phvul.004G013100 // Phvul.004G036600 // Phvul.004G011000 // Phvul.007G254700 // Phvul.008G122200 // Phvul.005G163100 // Phvul.008G164300 // Phvul.002G239400…
GO:0030554	F	adenyl nucleotide binding	2587	0.0018	0.032	40	// Phvul.005G164200 // Phvul.005G162600 // Phvul.001G130800 // Phvul.010G091200 // Phvul.005G077600 // Phvul.004G039900 // Phvul.004G015800 // Phvul.010G027500 // Phvul.006G137300 // Phvul.001G066300 // Phvul.005G163800 // Phvul.004G009300 // Phvul.004G013100 // Phvul.004G036600 // Phvul.004G011000 // Phvul.007G254700 // Phvul.008G122200 // Phvul.005G163100 // Phvul.008G164300 // Phvul.002G239400…
GO:0001883	F	purine nucleoside binding	2587	0.0018	0.032	40	// Phvul.005G164200 // Phvul.005G162600 // Phvul.001G130800 // Phvul.010G091200 // Phvul.005G077600 // Phvul.004G039900 // Phvul.004G015800 // Phvul.010G027500 // Phvul.006G137300 // Phvul.001G066300 // Phvul.005G163800 // Phvul.004G009300 // Phvul.004G013100 // Phvul.004G036600 // Phvul.004G011000 // Phvul.007G254700 // Phvul.008G122200 // Phvul.005G163100 // Phvul.008G164300 // Phvul.002G239400…
GO:0001882	F	nucleoside binding	2595	0.0019	0.032	40	// Phvul.005G164200 // Phvul.005G162600 // Phvul.001G130800 // Phvul.010G091200 // Phvul.005G077600 // Phvul.004G039900 // Phvul.004G015800 // Phvul.010G027500 // Phvul.006G137300 // Phvul.001G066300 // Phvul.005G163800 // Phvul.004G009300 // Phvul.004G013100 // Phvul.004G036600 // Phvul.004G011000 // Phvul.007G254700 // Phvul.008G122200 // Phvul.005G163100 // Phvul.008G164300 // Phvul.002G239400…
GO:0032555	F	purine ribonucleotide binding	2659	0.0029	0.042	40	// Phvul.005G164200 // Phvul.005G162600 // Phvul.001G130800 // Phvul.010G091200 // Phvul.005G077600 // Phvul.004G039900 // Phvul.004G015800 // Phvul.010G027500 // Phvul.006G137300 // Phvul.001G066300 // Phvul.005G163800 // Phvul.004G009300 // Phvul.004G013100 // Phvul.004G036600 // Phvul.004G011000 // Phvul.007G254700 // Phvul.008G122200 // Phvul.005G163100 // Phvul.008G164300 // Phvul.002G239400…
GO:0032553	F	ribonucleotide binding	2659	0.0029	0.042	40	// Phvul.005G164200 // Phvul.005G162600 // Phvul.001G130800 // Phvul.010G091200 // Phvul.005G077600 // Phvul.004G039900 // Phvul.004G015800 // Phvul.010G027500 // Phvul.006G137300 // Phvul.001G066300 // Phvul.005G163800 // Phvul.004G009300 // Phvul.004G013100 // Phvul.004G036600 // Phvul.004G011000 // Phvul.007G254700 // Phvul.008G122200 // Phvul.005G163100 // Phvul.008G164300 // Phvul.002G239400…
GO:0034357	C	photosynthetic membrane	55	2.2e-06	5.3e-05	7	// Phvul.001G066100 // Phvul.010G068100 // Phvul.010G068800 // Phvul.008G292600 // Phvul.010G069000 // Phvul.010G068700 // Phvul.009G188400
GO:0009521	C	photosystem	54	1.9e-06	5.3e-05	7	// Phvul.001G066100 // Phvul.010G068100 // Phvul.010G068800 // Phvul.008G292600 // Phvul.010G069000 // Phvul.010G068700 // Phvul.009G188400
GO:0009579	C	thylakoid	57	2.7e-06	5.3e-05	7	// Phvul.001G066100 // Phvul.010G068100 // Phvul.010G068800 // Phvul.008G292600 // Phvul.010G069000 // Phvul.010G068700 // Phvul.009G188400
Down-regulated genes
GO term	Ontology	Description	Number in Reference	p-value	FDR	Number in input list	entries
GO:0008152	P	metabolic process	8167	2.9e-10	9.8e-08	160	// Phvul.002G144800 // Phvul.010G012900 // Phvul.009G196500 // Phvul.002G321400 // Phvul.011G206100 // Phvul.009G234700 // Phvul.005G156900 // Phvul.008G260700 // Phvul.009G144100 // Phvul.006G145300 // Phvul.004G049500 // Phvul.009G060200 // Phvul.007G041400 // Phvul.001G239900 // Phvul.010G013000 // Phvul.002G217400 // Phvul.002G228700 // Phvul.008G013300 // Phvul.002G041800 // Phvul.003G264400…
GO:0055114	P	oxidation reduction	1403	2.8e-06	0.00048	42	// Phvul.008G207900 // Phvul.002G144800 // Phvul.008G260700 // Phvul.003G076900 // Phvul.003G278400 // Phvul.001G265600 // Phvul.009G207800 // Phvul.010G134900 // Phvul.004G068000 // Phvul.005G156900 // Phvul.010G012900 // Phvul.010G013100 // Phvul.004G049500 // Phvul.009G060200 // Phvul.010G013000 // Phvul.001G246700 // Phvul.002G228700 // Phvul.010G152200 // Phvul.006G125000 // Phvul.008G207800…
GO:0043086	P	negative regulation of catalytic activity	61	0.00032	0.027	6	// Phvul.008G229100 // Phvul.008G229500 // Phvul.008G047700 // Phvul.007G064100 // Phvul.008G013300 // Phvul.008G229400
GO:0044092	P	negative regulation of molecular function	61	0.00032	0.027	6	// Phvul.008G229100 // Phvul.008G229500 // Phvul.008G047700 // Phvul.007G064100 // Phvul.008G013300 // Phvul.008G229400
GO:0003824	F	catalytic activity	7599	2.3e-06	0.00071	141	// Phvul.002G144800 // Phvul.009G226600 // Phvul.011G206100 // Phvul.005G156900 // Phvul.008G260700 // Phvul.009G144100 // Phvul.006G145300 // Phvul.004G049500 // Phvul.009G060200 // Phvul.007G041400 // Phvul.001G239900 // Phvul.010G013000 // Phvul.002G217400 // Phvul.002G228700 // Phvul.008G013300 // Phvul.002G041800 // Phvul.003G264400 // Phvul.001G138500 // Phvul.010G104900 // Phvul.003G260000…
GO:0016758	F	transferase activity, transferring hexosyl groups	387	1.4e-05	0.0022	18	// Phvul.006G208300 // Phvul.010G053700 // Phvul.006G017400 // Phvul.008G103900 // Phvul.005G001000 // Phvul.008G175500 // Phvul.011G107000 // Phvul.003G047200 // Phvul.006G208400 // Phvul.002G009900 // Phvul.005G005400 // Phvul.003G047100 // Phvul.007G135800 // Phvul.008G140800 // Phvul.010G101800 // Phvul.008G140500 // Phvul.001G182100 // Phvul.008G034200
GO:0016491	F	oxidoreductase activity	1626	4.2e-05	0.0044	43	// Phvul.008G207900 // Phvul.002G144800 // Phvul.008G260700 // Phvul.003G076900 // Phvul.003G278400 // Phvul.001G265600 // Phvul.009G207800 // Phvul.010G134900 // Phvul.004G068000 // Phvul.005G156900 // Phvul.010G012900 // Phvul.010G013100 // Phvul.004G049500 // Phvul.009G060200 // Phvul.010G013000 // Phvul.001G246700 // Phvul.002G228700 // Phvul.010G152200 // Phvul.006G125000 // Phvul.008G207800…
GO:0042802	F	identical protein binding	65	6.1e-05	0.0048	7	// Phvul.009G196500 // Phvul.008G229500 // Phvul.008G229100 // Phvul.008G047700 // Phvul.007G064100 // Phvul.008G013300 // Phvul.008G229400
GO:0004553	F	hydrolase activity, hydrolyzing O-glycosyl compounds	402	7.7e-05	0.0048	17	// Phvul.007G026900 // Phvul.002G033500 // Phvul.008G097600 // Phvul.011G107700 // Phvul.005G039200 // Phvul.008G212700 // Phvul.011G107000 // Phvul.003G035400 // Phvul.002G307800 // Phvul.001G239900 // Phvul.008G210100 // Phvul.003G258300 // Phvul.003G061600 // Phvul.011G045800 // Phvul.007G041400 // Phvul.003G079900 // Phvul.003G264400
GO:0051213	F	dioxygenase activity	51	0.00013	0.0052	6	// Phvul.010G135800 // Phvul.005G156800 // Phvul.002G228700 // Phvul.010G134900 // Phvul.005G156900 // Phvul.011G056500
GO:0016798	F	hydrolase activity, acting on glycosyl bonds	420	0.00013	0.0052	17	// Phvul.007G026900 // Phvul.002G033500 // Phvul.008G097600 // Phvul.011G107700 // Phvul.005G039200 // Phvul.008G212700 // Phvul.011G107000 // Phvul.003G035400 // Phvul.002G307800 // Phvul.001G239900 // Phvul.008G210100 // Phvul.003G258300 // Phvul.003G061600 // Phvul.011G045800 // Phvul.007G041400 // Phvul.003G079900 // Phvul.003G264400
GO:0016702	F	oxidoreductase activity, acting on single donors with incorporation of molecular oxygen, incorporation of two atoms of oxygen	50	0.00012	0.0052	6	// Phvul.010G135800 // Phvul.005G156800 // Phvul.002G228700 // Phvul.010G134900 // Phvul.005G156900 // Phvul.011G056500
GO:0016757	F	transferase activity, transferring glycosyl groups	469	0.00015	0.0054	18	// Phvul.006G208300 // Phvul.010G053700 // Phvul.006G017400 // Phvul.008G103900 // Phvul.005G001000 // Phvul.008G175500 // Phvul.011G107000 // Phvul.003G047200 // Phvul.006G208400 // Phvul.002G009900 // Phvul.005G005400 // Phvul.003G047100 // Phvul.007G135800 // Phvul.008G140800 // Phvul.010G101800 // Phvul.008G140500 // Phvul.001G182100 // Phvul.008G034200
GO:0016701	F	oxidoreductase activity, acting on single donors with incorporation of molecular oxygen	63	0.00038	0.012	6	// Phvul.010G135800 // Phvul.005G156800 // Phvul.002G228700 // Phvul.010G134900 // Phvul.005G156900 // Phvul.011G056500
GO:0003735	F	structural constituent of ribosome	346	0.00051	0.015	14	// Phvul.009G049400 // Phvul.002G229900 // Phvul.008G015200 // Phvul.010G032100 // Phvul.010G044100 // Phvul.007G076200 // Phvul.003G047800 // Phvul.006G080600 // Phvul.002G051100 // Phvul.002G321400 // Phvul.009G039400 // Phvul.009G234700 // Phvul.001G201000 // Phvul.003G214600
GO:0005198	F	structural molecule activity	396	0.0018	0.046	14	// Phvul.009G049400 // Phvul.002G229900 // Phvul.008G015200 // Phvul.010G032100 // Phvul.010G044100 // Phvul.007G076200 // Phvul.003G047800 // Phvul.006G080600 // Phvul.002G051100 // Phvul.002G321400 // Phvul.009G039400 // Phvul.009G234700 // Phvul.001G201000 // Phvul.003G214600
GO:0030529	C	ribonucleoprotein complex	369	0.00093	0.033	14	// Phvul.009G049400 // Phvul.002G229900 // Phvul.008G015200 // Phvul.010G032100 // Phvul.010G044100 // Phvul.007G076200 // Phvul.003G047800 // Phvul.006G080600 // Phvul.002G051100 // Phvul.002G321400 // Phvul.009G039400 // Phvul.009G234700 // Phvul.001G201000 // Phvul.003G214600
GO:0005840	C	ribosome	346	0.00051	0.033	14	// Phvul.009G049400 // Phvul.002G229900 // Phvul.008G015200 // Phvul.010G032100 // Phvul.010G044100 // Phvul.007G076200 // Phvul.003G047800 // Phvul.006G080600 // Phvul.002G051100 // Phvul.002G321400 // Phvul.009G039400 // Phvul.009G234700 // Phvul.001G201000 // Phvul.003G214600
GO:0043232	C	intracellular non-membrane-bounded organelle	508	0.0026	0.048	16	// Phvul.007G167300 // Phvul.009G049400 // Phvul.002G094900 // Phvul.002G229900 // Phvul.008G015200 // Phvul.010G032100 // Phvul.010G044100 // Phvul.007G076200 // Phvul.003G047800 // Phvul.006G080600 // Phvul.002G051100 // Phvul.002G321400 // Phvul.009G039400 // Phvul.009G234700 // Phvul.001G201000 // Phvul.003G214600
GO:0043228	C	non-membrane-bounded organelle	508	0.0026	0.048	16	// Phvul.007G167300 // Phvul.009G049400 // Phvul.002G094900 // Phvul.002G229900 // Phvul.008G015200 // Phvul.010G032100 // Phvul.010G044100 // Phvul.007G076200 // Phvul.003G047800 // Phvul.006G080600 // Phvul.002G051100 // Phvul.002G321400 // Phvul.009G039400 // Phvul.009G234700 // Phvul.001G201000 // Phvul.003G214600
