# Supplementary material for: Pseudomonas phaseolicola preferentially modulates genes encoding leucine-rich repeat and malectin domains in the bean landrace G2333
Source: Planta. 2022 Jun 29;256(2):25. doi: 10.1007/s00425-022-03943-x (PMC9242968; doi:10.1007/s00425-022-03943-x)
Supplement: Supplementary file 7 — Supplementary file7 (XLSX 16 KB) [file 425_2022_3943_MOESM7_ESM.xlsx]

## Sheet: Protein enrichment
Table S4. Phaseolus vulgaris proteins containing LRR and malectin domains identified among the predicted domains encoded by all DEGs. Their putative orthologs in A. thaliana were identified using a threshold E-value < 1 x 10-31.
P. vulgaris Gene	Protein annotation	Gene Length (b)	Chromosome	Chromosome Location_Start	Chromosome Location_End	A. thaliana locus	Locus annotation
Phvul.001G138500	(1 of 1) PTHR27008:SF41 - LEUCINE-RICH REPEAT PROTEIN KINASE-LIKE PROTEIN	3738	Chr01	37960764	37964501	AT3G57830	Leucine-rich repeat protein kinase family protein
Phvul.002G207000	(1 of 3) K13416 - brassinosteroid insensitive 1-associated receptor kinase 1 (BAK1)	5636	Chr02	37359849	37365484	AT4G33430	BRI1-associated receptor kinase (BAK1)
Phvul.002G239400	(1 of 2) PTHR27000:SF154 - LEUCINE-RICH REPEAT RECEPTOR-LIKE PROTEIN KINASE	3214	Chr02	41114369	41117582	AT5G45800	MATERNAL EFFECT EMBRYO ARREST 62, MEE62
Phvul.003G187200	(1 of 43) PF00069//PF00560//PF08263//PF13855 - Protein kinase domain (Pkinase) // Leucine Rich Repeat (LRR_1) // Leucine rich repeat N-terminal domain (LRRNT_2) // Leucine rich repeat (LRR_8)	3442	Chr03	41080238	41083679	AT1G74360	NEMATODE-INDUCED LRR-RLK 1, NILR1
Phvul.004G008740	(1 of 124) PTHR23155//PTHR23155:SF414 - LEUCINE-RICH REPEAT-CONTAINING PROTEIN // SUBFAMILY NOT NAMED	4503	Chr04	796775	801277	AT3G14470	NB-ARC domain-containing disease resistance protein
Phvul.004G009527	(1 of 124) PTHR23155//PTHR23155:SF414 - LEUCINE-RICH REPEAT-CONTAINING PROTEIN // SUBFAMILY NOT NAMED	4314	Chr04	1203535	1207848	AT3G14470	NB-ARC domain-containing disease resistance protein
Phvul.004G015800	(1 of 124) PTHR23155//PTHR23155:SF414 - LEUCINE-RICH REPEAT-CONTAINING PROTEIN // SUBFAMILY NOT NAMED	15347	Chr04	1718700	1734046	AT3G14470	NB-ARC domain-containing disease resistance protein
Phvul.004G094094	(1 of 57) 3.2.1.p.1.p5 - Polygalacturonase / Pectinase	5520	Chr04	27042572	27048091	AT3G11080	RECEPTOR LIKE PROTEIN 35, RLP35
Phvul.004G100000	(1 of 49) PF00560//PF08263//PF13855 - Leucine Rich Repeat (LRR_1) // Leucine rich repeat N-terminal domain (LRRNT_2) // Leucine rich repeat (LRR_8)	3315	Chr04	33687765	33691079	AT2G34930	LRR family protein
Phvul.004G115600	(1 of 35) PF00560//PF13855 - Leucine Rich Repeat (LRR_1) // Leucine rich repeat (LRR_8)	2820	Chr04	39931719	39934538	AT2G34930	LRR family protein
Phvul.004G142401	(1 of 5) KOG0531 - Protein phosphatase 1, regulatory subunit, and related proteins	10558	Chr04	44220849	44231406	AT1G74170	RECEPTOR LIKE PROTEIN 13, RLP13
Phvul.004G142600	(1 of 35) PF00560//PF13855 - Leucine Rich Repeat (LRR_1) // Leucine rich repeat (LRR_8)	7217	Chr04	44252672	44259888	AT1G74190	receptor like protein 15, RLP15
Phvul.004G142700	(1 of 35) PF00560//PF13855 - Leucine Rich Repeat (LRR_1) // Leucine rich repeat (LRR_8)	7391	Chr04	44291307	44298697	AT1G74170	RECEPTOR LIKE PROTEIN 13, RLP13
Phvul.005G162600	(1 of 25) PTHR27003:SF105 - LEUCINE-RICH REPEAT PROTEIN KINASE-RELATED	4405	Chr05	39056289	39060693	AT1G51800	IMPAIRED OOMYCETE SUSCEPTIBILITY 1, IOS1
Phvul.005G163000	(1 of 25) PTHR27003:SF105 - LEUCINE-RICH REPEAT PROTEIN KINASE-RELATED	5634	Chr05	39072533	39078166	AT4G34390	EXTRA-LARGE GTP-BINDING PROTEIN 2, XLG2
Phvul.005G163100	(1 of 8) PF00560//PF07714//PF12819 - Leucine Rich Repeat (LRR_1) // Protein tyrosine kinase (Pkinase_Tyr) // Carbohydrate-binding protein of the ER (Malectin_like)	4967	Chr05	39084289	39089255	AT1G51800	IMPAIRED OOMYCETE SUSCEPTIBILITY 1, IOS1
Phvul.005G163800	(1 of 25) PTHR27003:SF105 - LEUCINE-RICH REPEAT PROTEIN KINASE-RELATED	8361	Chr05	39127757	39136117	AT1G51800	IMPAIRED OOMYCETE SUSCEPTIBILITY 1, IOS1
Phvul.005G164000	(1 of 4) PF07714//PF12819//PF13855 - Protein tyrosine kinase (Pkinase_Tyr) // Carbohydrate-binding protein of the ER (Malectin_like) // Leucine rich repeat (LRR_8)	9098	Chr05	39150968	39160065	AT1G51800	IMPAIRED OOMYCETE SUSCEPTIBILITY 1, IOS1
Phvul.005G164100	(1 of 25) PTHR27003:SF105 - LEUCINE-RICH REPEAT PROTEIN KINASE-RELATED	4076	Chr05	39166488	39170563	AT4G34390	EXTRA-LARGE GTP-BINDING PROTEIN 2, XLG2
Phvul.005G164200	(1 of 25) PTHR27003:SF105 - LEUCINE-RICH REPEAT PROTEIN KINASE-RELATED	8837	Chr05	39181695	39190531	AT4G34390	EXTRA-LARGE GTP-BINDING PROTEIN 2, XLG2
Phvul.005G164300	(1 of 8) PF00560//PF07714//PF12819 - Leucine Rich Repeat (LRR_1) // Protein tyrosine kinase (Pkinase_Tyr) // Carbohydrate-binding protein of the ER (Malectin_like)	4792	Chr05	39196766	39201557	AT1G51800	IMPAIRED OOMYCETE SUSCEPTIBILITY 1, IOS1
Phvul.005G164400	(1 of 8) PF00560//PF07714//PF12819 - Leucine Rich Repeat (LRR_1) // Protein tyrosine kinase (Pkinase_Tyr) // Carbohydrate-binding protein of the ER (Malectin_like)	4639	Chr05	39210414	39215052	AT1G51800	IMPAIRED OOMYCETE SUSCEPTIBILITY 1, IOS1
Phvul.005G164500	(1 of 8) PF00560//PF07714//PF12819 - Leucine Rich Repeat (LRR_1) // Protein tyrosine kinase (Pkinase_Tyr) // Carbohydrate-binding protein of the ER (Malectin_like)	4738	Chr05	39226711	39231448	AT4G34390	EXTRA-LARGE GTP-BINDING PROTEIN 2, XLG2
Phvul.006G001500	(1 of 49) PF00560//PF08263//PF13855 - Leucine Rich Repeat (LRR_1) // Leucine rich repeat N-terminal domain (LRRNT_2) // Leucine rich repeat (LRR_8)	2647	Chr06	439226	441872	AT2G34930	LRR family protein
Phvul.006G180200	(1 of 6) PF07714//PF13855 - Protein tyrosine kinase (Pkinase_Tyr) // Leucine rich repeat (LRR_8)	7136	Chr06	28205183	28212318	AT5G49760	CANNOT RESPOND TO DMBQ 1, CARD1
Phvul.007G040400	(1 of 1) PTHR27008:SF42 - LEUCINE-RICH REPEAT PROTEIN KINASE-LIKE PROTEIN	3179	Chr07	3312091	3315269	AT4G34220	RDK1, RECEPTOR DEAD KINASE1
Phvul.007G254700	(1 of 29) PTHR23155//PTHR23155:SF563 - LEUCINE-RICH REPEAT-CONTAINING PROTEIN // SUBFAMILY NOT NAMED	2553	Chr07	37638022	37640574	AT3G14470	NB-ARC domain-containing disease resistance protein
Phvul.008G109300	(1 of 35) PF00560//PF13855 - Leucine Rich Repeat (LRR_1) // Leucine rich repeat (LRR_8)	5991	Chr08	12306228	12312218	AT1G74170	RECEPTOR LIKE PROTEIN 13, RLP13
Phvul.008G109600	(1 of 35) PF00560//PF13855 - Leucine Rich Repeat (LRR_1) // Leucine rich repeat (LRR_8)	2413	Chr08	12386198	12388610	AT1G68570	NPF3.1 GA transporter
Phvul.008G122200	(1 of 2) PTHR27000:SF92 - HIGHLY SIMILAR TO RECEPTOR-LIKE PROTEIN KINASE-RELATED	4253	Chr08	17397673	17401925	AT5G47620	RNA-binding (RRM/RBD/RNP motifs) family protein
Phvul.008G164300	(1 of 4) PF07714//PF12819//PF13855 - Protein tyrosine kinase (Pkinase_Tyr) // Carbohydrate-binding protein of the ER (Malectin_like) // Leucine rich repeat (LRR_8)	10021	Chr08	44972171	44982191	AT4G34390	EXTRA-LARGE GTP-BINDING PROTEIN 2, XLG2
Phvul.008G210814	(1 of 49) PF00560//PF08263//PF13855 - Leucine Rich Repeat (LRR_1) // Leucine rich repeat N-terminal domain (LRRNT_2) // Leucine rich repeat (LRR_8)	2841	Chr08	55917440	55920280	AT2G33060	RECEPTOR LIKE PROTEIN 27, RLP27
Phvul.008G274000	(1 of 49) PF00560//PF08263//PF13855 - Leucine Rich Repeat (LRR_1) // Leucine rich repeat N-terminal domain (LRRNT_2) // Leucine rich repeat (LRR_8)	3060	Chr08	61776591	61779650	AT3G11010	RECEPTOR LIKE PROTEIN 34, RLP34
Phvul.008G277310	(1 of 30) KOG0617 - Ras suppressor protein (contains leucine-rich repeats)	2066	Chr08	61969927	61971992	AT2G21210	SMALL AUXIN UPREGULATED RNA 6
Phvul.008G277352	(1 of 30) KOG0617 - Ras suppressor protein (contains leucine-rich repeats)	2226	Chr08	61987965	61990190	AT5G40170	RECEPTOR LIKE PROTEIN 54, RLP54
Phvul.009G180501	(1 of 20) PF08263//PF13855 - Leucine rich repeat N-terminal domain (LRRNT_2) // Leucine rich repeat (LRR_8)	1163	Chr09	27083134	27084296	AT5G06860	PGIP1, POLYGALACTURONASE INHIBITING PROTEIN 1
Phvul.011G185500	(1 of 6) PF00069//PF13855 - Protein kinase domain (Pkinase) // Leucine rich repeat (LRR_8)	5904	Chr11	49903570	49909473	AT3G03770	Leucine-rich repeat protein kinase family protein
Phvul.011G212100	(1 of 4) PTHR27000:SF151 - DNA-DAMAGE-REPAIR/TOLERATION PROTEIN DRT100-RELATED	1516	Chr11	53225454	53226969	AT3G12610	DNA-DAMAGE REPAIR/TOLERATION 100, DRT100
Blue = Malectin - like domain
Green = LRR domain
Orange = Malectin-like and LRR domains
